# Supplementary material for: Identification of novel inhibitors of Keap1/Nrf2 by a promising method combining protein–protein interaction-oriented library and machine learning
Source: Sci Rep. 2021 Apr 1;11:7420. doi: 10.1038/s41598-021-86616-1 (PMC8016952; doi:10.1038/s41598-021-86616-1)
Supplement: Supplementary file 2 — Supplementary Information 2. [file 41598_2021_86616_MOESM2_ESM.pdb]

HEADER
TITLE     2FLU                                                                    
HETATM    1  C   ACE X 324A     36.165   9.621  21.073        0.00           C  
HETATM    2  O   ACE X 324A     37.135  10.346  20.900        0.00           O  
HETATM    3  CH3 ACE X 324A     36.284   8.191  21.538        0.00           C  
HETATM    4 HH32 ACE X 324A     36.829   7.668  20.882        0.00           H  
HETATM    5 HH33 ACE X 324A     36.734   8.162  22.431        0.00           H  
HETATM    6 HH31 ACE X 324A     35.369   7.795  21.609        0.00           H  
ATOM      7  N   GLY X 325      34.890   9.973  20.856       24.76           N  
ATOM      8  CA  GLY X 325      34.596  11.239  20.176       23.21           C  
ATOM      9  C   GLY X 325      33.110  11.473  20.040       22.66           C  
ATOM     10  O   GLY X 325      32.246  10.903  20.728       23.30           O  
ATOM     11  H   GLY X 325      34.145   9.377  21.155        0.00           H  
ATOM     12  HA2 GLY X 325      34.998  11.990  20.700        0.00           H  
ATOM     13  HA3 GLY X 325      35.007  11.222  19.264        0.00           H  
ATOM     14  N   ARG X 326      32.814  12.310  19.048       21.79           N  
ATOM     15  CA  ARG X 326      31.427  12.623  18.694       20.66           C  
ATOM     16  C   ARG X 326      30.724  11.424  18.060       19.76           C  
ATOM     17  O   ARG X 326      31.356  10.592  17.405       19.37           O  
ATOM     18  CB  ARG X 326      31.345  13.848  17.775       21.03           C  
ATOM     19  CG  ARG X 326      32.017  15.098  18.350       21.84           C  
ATOM     20  CD  ARG X 326      31.259  16.380  18.014       23.79           C  
ATOM     21  NE  ARG X 326      31.299  16.720  16.593       25.03           N  
ATOM     22  CZ  ARG X 326      30.557  17.671  16.027       25.91           C  
ATOM     23  NH1 ARG X 326      29.706  18.389  16.754       26.83           N  
ATOM     24  NH2 ARG X 326      30.658  17.905  14.727       25.08           N1+
ATOM     25 HH11 ARG X 326      29.618  18.218  17.735        0.00           H  
ATOM     26 HH21 ARG X 326      31.291  17.368  14.170        0.00           H  
ATOM     27  HB2 ARG X 326      31.785  13.622  16.906        0.00           H  
ATOM     28  HB3 ARG X 326      30.381  14.055  17.607        0.00           H  
ATOM     29  HG2 ARG X 326      32.070  15.006  19.344        0.00           H  
ATOM     30  HG3 ARG X 326      32.943  15.166  17.980        0.00           H  
ATOM     31  HD2 ARG X 326      30.304  16.267  18.289        0.00           H  
ATOM     32  HD3 ARG X 326      31.660  17.134  18.534        0.00           H  
ATOM     33  H   ARG X 326      33.557  12.736  18.531        0.00           H  
ATOM     34  HE  ARG X 326      31.924  16.205  16.007        0.00           H  
ATOM     35 HH12 ARG X 326      29.154  19.100  16.319        0.00           H  
ATOM     36 HH22 ARG X 326      30.101  18.619  14.303        0.00           H  
ATOM     37  HA  ARG X 326      30.950  12.843  19.545        0.00           H  
ATOM     38  N   LEU X 327      29.414  11.344  18.280       18.58           N  
ATOM     39  CA  LEU X 327      28.604  10.237  17.790       17.27           C  
ATOM     40  C   LEU X 327      27.592  10.760  16.783       16.81           C  
ATOM     41  O   LEU X 327      27.237  11.947  16.808       16.59           O  
ATOM     42  CB  LEU X 327      27.861   9.559  18.943       17.00           C  
ATOM     43  CG  LEU X 327      28.729   9.012  20.081       17.29           C  
ATOM     44  CD1 LEU X 327      27.846   8.518  21.201       18.49           C  
ATOM     45  CD2 LEU X 327      29.646   7.899  19.589       17.43           C  
ATOM     46 HD11 LEU X 327      27.284   9.271  21.544        0.00           H  
ATOM     47 HD21 LEU X 327      29.097   7.150  19.218        0.00           H  
ATOM     48  HB2 LEU X 327      27.228  10.227  19.334        0.00           H  
ATOM     49  HB3 LEU X 327      27.337   8.796  18.564        0.00           H  
ATOM     50 HD12 LEU X 327      27.246   7.792  20.864        0.00           H  
ATOM     51 HD13 LEU X 327      28.422   8.164  21.938        0.00           H  
ATOM     52 HD22 LEU X 327      30.247   8.249  18.871        0.00           H  
ATOM     53 HD23 LEU X 327      30.196   7.567  20.356        0.00           H  
ATOM     54  H   LEU X 327      28.969  12.072  18.802        0.00           H  
ATOM     55  HA  LEU X 327      29.207   9.567  17.357        0.00           H  
ATOM     56  HG  LEU X 327      29.309   9.752  20.422        0.00           H  
ATOM     57  N   ILE X 328      27.148   9.868  15.900       15.88           N  
ATOM     58  CA  ILE X 328      26.047  10.141  14.984       16.19           C  
ATOM     59  C   ILE X 328      24.772   9.615  15.629       15.96           C  
ATOM     60  O   ILE X 328      24.632   8.415  15.850       15.89           O  
ATOM     61  CB  ILE X 328      26.272   9.423  13.634       15.96           C  
ATOM     62  CG1 ILE X 328      27.504   9.996  12.922       16.51           C  
ATOM     63  CG2 ILE X 328      25.041   9.562  12.725       16.30           C  
ATOM     64  CD1 ILE X 328      27.904   9.206  11.684       17.70           C  
ATOM     65 HG21 ILE X 328      24.243   9.159  13.174        0.00           H  
ATOM     66 HD11 ILE X 328      28.115   8.263  11.940        0.00           H  
ATOM     67 HG12 ILE X 328      27.306  10.938  12.651        0.00           H  
ATOM     68 HG13 ILE X 328      28.272   9.996  13.562        0.00           H  
ATOM     69 HG22 ILE X 328      24.860  10.529  12.547        0.00           H  
ATOM     70 HG23 ILE X 328      25.218   9.088  11.862        0.00           H  
ATOM     71 HD12 ILE X 328      27.151   9.204  11.027        0.00           H  
ATOM     72 HD13 ILE X 328      28.709   9.632  11.272        0.00           H  
ATOM     73  H   ILE X 328      27.589   8.971  15.863        0.00           H  
ATOM     74  HA  ILE X 328      25.985  11.123  14.808        0.00           H  
ATOM     75  HB  ILE X 328      26.422   8.453  13.824        0.00           H  
ATOM     76  N   TYR X 329      23.852  10.530  15.926       15.72           N  
ATOM     77  CA  TYR X 329      22.559  10.188  16.508       16.07           C  
ATOM     78  C   TYR X 329      21.501  10.136  15.439       15.81           C  
ATOM     79  O   TYR X 329      21.398  11.062  14.630       16.93           O  
ATOM     80  CB  TYR X 329      22.150  11.242  17.528       16.03           C  
ATOM     81  CG  TYR X 329      23.032  11.260  18.748       15.52           C  
ATOM     82  CD1 TYR X 329      24.224  11.990  18.759       15.82           C  
ATOM     83  CD2 TYR X 329      22.676  10.551  19.898       16.00           C  
ATOM     84  CE1 TYR X 329      25.054  12.004  19.891       15.81           C  
ATOM     85  CE2 TYR X 329      23.488  10.564  21.026       16.46           C  
ATOM     86  CZ  TYR X 329      24.669  11.289  21.020       16.54           C  
ATOM     87  OH  TYR X 329      25.481  11.304  22.131       17.27           O  
ATOM     88  HH  TYR X 329      26.283  11.870  21.940        0.00           H  
ATOM     89  HB2 TYR X 329      22.189  12.141  17.091        0.00           H  
ATOM     90  HB3 TYR X 329      21.210  11.061  17.816        0.00           H  
ATOM     91  H   TYR X 329      24.056  11.492  15.743        0.00           H  
ATOM     92  HD1 TYR X 329      24.490  12.511  17.948        0.00           H  
ATOM     93  HD2 TYR X 329      21.825  10.027  19.910        0.00           H  
ATOM     94  HE1 TYR X 329      25.910  12.521  19.886        0.00           H  
ATOM     95  HE2 TYR X 329      23.220  10.051  21.841        0.00           H  
ATOM     96  HA  TYR X 329      22.644   9.294  16.948        0.00           H  
ATOM     97  N   THR X 330      20.704   9.074  15.455       15.48           N  
ATOM     98  CA  THR X 330      19.528   9.011  14.592       15.53           C  
ATOM     99  C   THR X 330      18.264   8.787  15.418       15.04           C  
ATOM    100  O   THR X 330      18.225   7.907  16.288       15.34           O  
ATOM    101  CB  THR X 330      19.674   7.939  13.501       16.89           C  
ATOM    102  OG1 THR X 330      18.490   7.935  12.691       18.86           O  
ATOM    103  CG2 THR X 330      19.897   6.552  14.108       17.52           C  
ATOM    104 HG21 THR X 330      20.729   6.557  14.662        0.00           H  
ATOM    105  HG1 THR X 330      18.103   8.857  12.675        0.00           H  
ATOM    106 HG22 THR X 330      19.120   6.309  14.689        0.00           H  
ATOM    107 HG23 THR X 330      19.987   5.884  13.369        0.00           H  
ATOM    108  H   THR X 330      20.912   8.309  16.065        0.00           H  
ATOM    109  HA  THR X 330      19.448   9.893  14.127        0.00           H  
ATOM    110  HB  THR X 330      20.474   8.157  12.941        0.00           H  
ATOM    111  N   ALA X 331      17.251   9.608  15.143       14.33           N  
ATOM    112  CA  ALA X 331      16.026   9.644  15.923       14.18           C  
ATOM    113  C   ALA X 331      14.831   9.402  15.010       14.37           C  
ATOM    114  O   ALA X 331      14.764   9.970  13.934       14.42           O  
ATOM    115  CB  ALA X 331      15.890  10.999  16.631       15.28           C  
ATOM    116  HB1 ALA X 331      16.671  11.141  17.239        0.00           H  
ATOM    117  HB2 ALA X 331      15.868  11.734  15.953        0.00           H  
ATOM    118  HB3 ALA X 331      15.043  11.005  17.162        0.00           H  
ATOM    119  H   ALA X 331      17.338  10.228  14.363        0.00           H  
ATOM    120  HA  ALA X 331      16.057   8.925  16.617        0.00           H  
ATOM    121  N   GLY X 332      13.914   8.541  15.437       13.82           N  
ATOM    122  CA  GLY X 332      12.658   8.350  14.716       13.20           C  
ATOM    123  C   GLY X 332      12.828   7.632  13.393       13.46           C  
ATOM    124  O   GLY X 332      13.757   6.844  13.212       14.59           O  
ATOM    125  HA2 GLY X 332      12.038   7.817  15.292        0.00           H  
ATOM    126  HA3 GLY X 332      12.250   9.246  14.542        0.00           H  
ATOM    127  H   GLY X 332      14.087   8.013  16.269        0.00           H  
ATOM    128  N   GLY X 333      11.909   7.916  12.476       12.83           N  
ATOM    129  CA  GLY X 333      11.901   7.273  11.167       12.25           C  
ATOM    130  C   GLY X 333      10.634   6.455  11.026       12.84           C  
ATOM    131  O   GLY X 333       9.755   6.489  11.910       13.54           O  
ATOM    132  HA2 GLY X 333      11.935   7.969  10.450        0.00           H  
ATOM    133  HA3 GLY X 333      12.699   6.676  11.079        0.00           H  
ATOM    134  H   GLY X 333      11.202   8.590  12.690        0.00           H  
ATOM    135  N   TYR X 334      10.528   5.735   9.913       12.38           N  
ATOM    136  CA  TYR X 334       9.338   4.986   9.607       13.24           C  
ATOM    137  C   TYR X 334       9.659   3.626   9.037       13.28           C  
ATOM    138  O   TYR X 334      10.480   3.508   8.150       12.44           O  
ATOM    139  CB  TYR X 334       8.533   5.756   8.578       12.94           C  
ATOM    140  CG  TYR X 334       7.195   5.149   8.198       13.88           C  
ATOM    141  CD1 TYR X 334       7.100   4.202   7.188       13.58           C  
ATOM    142  CD2 TYR X 334       6.025   5.585   8.819       13.22           C  
ATOM    143  CE1 TYR X 334       5.848   3.667   6.826       13.97           C  
ATOM    144  CE2 TYR X 334       4.788   5.079   8.455       13.83           C  
ATOM    145  CZ  TYR X 334       4.702   4.121   7.473       14.38           C  
ATOM    146  OH  TYR X 334       3.448   3.653   7.116       17.03           O  
ATOM    147  HH  TYR X 334       3.420   2.662   7.250        0.00           H  
ATOM    148  HB2 TYR X 334       8.365   6.673   8.941        0.00           H  
ATOM    149  HB3 TYR X 334       9.084   5.831   7.747        0.00           H  
ATOM    150  H   TYR X 334      11.295   5.714   9.272        0.00           H  
ATOM    151  HD1 TYR X 334       7.926   3.897   6.714        0.00           H  
ATOM    152  HD2 TYR X 334       6.080   6.276   9.540        0.00           H  
ATOM    153  HE1 TYR X 334       5.783   2.969   6.113        0.00           H  
ATOM    154  HE2 TYR X 334       3.959   5.410   8.906        0.00           H  
ATOM    155  HA  TYR X 334       8.826   4.858  10.456        0.00           H  
ATOM    156  N   PHE X 335       8.967   2.620   9.563       14.24           N  
ATOM    157  CA  PHE X 335       8.891   1.295   8.970       14.84           C  
ATOM    158  C   PHE X 335       7.587   0.716   9.547       15.41           C  
ATOM    159  O   PHE X 335       7.490   0.455  10.750       16.36           O  
ATOM    160  CB  PHE X 335      10.086   0.423   9.347       15.07           C  
ATOM    161  CG  PHE X 335      10.072  -0.913   8.675       16.04           C  
ATOM    162  CD1 PHE X 335      10.253  -1.013   7.290       17.62           C  
ATOM    163  CD2 PHE X 335       9.851  -2.074   9.411       18.78           C  
ATOM    164  CE1 PHE X 335      10.231  -2.242   6.648       19.28           C  
ATOM    165  CE2 PHE X 335       9.828  -3.322   8.776       19.31           C  
ATOM    166  CZ  PHE X 335      10.014  -3.402   7.396       17.81           C  
ATOM    167  HB2 PHE X 335      10.925   0.902   9.090        0.00           H  
ATOM    168  HB3 PHE X 335      10.081   0.283  10.337        0.00           H  
ATOM    169  H   PHE X 335       8.470   2.784  10.415        0.00           H  
ATOM    170  HD1 PHE X 335      10.401  -0.182   6.754        0.00           H  
ATOM    171  HD2 PHE X 335       9.708  -2.016  10.399        0.00           H  
ATOM    172  HE1 PHE X 335      10.369  -2.297   5.659        0.00           H  
ATOM    173  HE2 PHE X 335       9.679  -4.154   9.311        0.00           H  
ATOM    174  HZ  PHE X 335       9.992  -4.292   6.941        0.00           H  
ATOM    175  HA  PHE X 335       8.903   1.330   7.971        0.00           H  
ATOM    176  N   ARG X 336       6.594   0.606   8.672       16.34           N  
ATOM    177  CA  ARG X 336       5.226   0.187   8.991       16.70           C  
ATOM    178  C   ARG X 336       4.459   1.212   9.832       16.23           C  
ATOM    179  O   ARG X 336       3.240   1.289   9.731       17.28           O  
ATOM    180  CB  ARG X 336       5.169  -1.218   9.616       16.74           C  
ATOM    181  CG  ARG X 336       5.428  -2.353   8.627       17.39           C  
ATOM    182  CD  ARG X 336       5.022  -3.706   9.204       18.24           C  
ATOM    183  NE  ARG X 336       6.005  -4.240  10.150       22.01           N  
ATOM    184  CZ  ARG X 336       6.667  -5.388   9.991       22.30           C  
ATOM    185  NH1 ARG X 336       6.462  -6.149   8.920       23.92           N  
ATOM    186  NH2 ARG X 336       7.536  -5.782  10.911       23.03           N1+
ATOM    187 HH11 ARG X 336       5.805  -5.863   8.222        0.00           H  
ATOM    188 HH21 ARG X 336       7.695  -5.219  11.722        0.00           H  
ATOM    189  HB2 ARG X 336       5.855  -1.268  10.342        0.00           H  
ATOM    190  HB3 ARG X 336       4.262  -1.350  10.016        0.00           H  
ATOM    191  HG2 ARG X 336       4.904  -2.183   7.792        0.00           H  
ATOM    192  HG3 ARG X 336       6.402  -2.374   8.401        0.00           H  
ATOM    193  HD2 ARG X 336       4.145  -3.604   9.674        0.00           H  
ATOM    194  HD3 ARG X 336       4.914  -4.357   8.452        0.00           H  
ATOM    195  H   ARG X 336       6.796   0.827   7.718        0.00           H  
ATOM    196  HE  ARG X 336       6.194  -3.706  10.974        0.00           H  
ATOM    197 HH12 ARG X 336       6.964  -7.007   8.813        0.00           H  
ATOM    198 HH22 ARG X 336       8.033  -6.642  10.794        0.00           H  
ATOM    199  HA  ARG X 336       4.754   0.137   8.111        0.00           H  
ATOM    200  N   GLN X 337       5.173   2.008  10.631       15.52           N  
ATOM    201  CA  GLN X 337       4.579   3.106  11.411       14.90           C  
ATOM    202  C   GLN X 337       5.736   4.027  11.832       13.63           C  
ATOM    203  O   GLN X 337       6.894   3.615  11.742       13.40           O  
ATOM    204  CB  GLN X 337       3.826   2.567  12.641       14.25           C  
ATOM    205  CG  GLN X 337       4.734   1.890  13.646       16.48           C  
ATOM    206  CD  GLN X 337       3.988   1.288  14.827       17.70           C  
ATOM    207  OE1 GLN X 337       2.786   1.502  15.002       21.12           O  
ATOM    208  NE2 GLN X 337       4.705   0.530  15.637       22.72           N  
ATOM    209 HE21 GLN X 337       5.677   0.383  15.454        0.00           H  
ATOM    210  HB2 GLN X 337       3.362   3.330  13.091        0.00           H  
ATOM    211  HB3 GLN X 337       3.141   1.906  12.333        0.00           H  
ATOM    212  HG2 GLN X 337       5.236   1.161  13.181        0.00           H  
ATOM    213  HG3 GLN X 337       5.386   2.564  13.992        0.00           H  
ATOM    214  H   GLN X 337       6.158   1.851  10.703        0.00           H  
ATOM    215 HE22 GLN X 337       4.276   0.103  16.433        0.00           H  
ATOM    216  HA  GLN X 337       3.908   3.606  10.864        0.00           H  
ATOM    217  N   SER X 338       5.435   5.247  12.294       12.63           N  
ATOM    218  CA  SER X 338       6.484   6.138  12.794       13.20           C  
ATOM    219  C   SER X 338       7.107   5.520  14.045       13.32           C  
ATOM    220  O   SER X 338       6.402   4.894  14.854       13.31           O  
ATOM    221  CB  SER X 338       5.915   7.524  13.090       12.54           C  
ATOM    222  OG  SER X 338       5.336   8.085  11.927       12.93           O  
ATOM    223  HG  SER X 338       6.034   8.604  11.433        0.00           H  
ATOM    224  HB2 SER X 338       5.218   7.449  13.803        0.00           H  
ATOM    225  HB3 SER X 338       6.649   8.121  13.414        0.00           H  
ATOM    226  H   SER X 338       4.483   5.553  12.298        0.00           H  
ATOM    227  HA  SER X 338       7.192   6.248  12.096        0.00           H  
ATOM    228  N   LEU X 339       8.413   5.730  14.196       13.83           N  
ATOM    229  CA  LEU X 339       9.222   5.011  15.179       14.46           C  
ATOM    230  C   LEU X 339       9.651   5.944  16.295       15.39           C  
ATOM    231  O   LEU X 339       9.654   7.169  16.134       15.16           O  
ATOM    232  CB  LEU X 339      10.462   4.426  14.495       15.68           C  
ATOM    233  CG  LEU X 339      10.204   3.472  13.320       16.12           C  
ATOM    234  CD1 LEU X 339      11.517   3.127  12.626       17.47           C  
ATOM    235  CD2 LEU X 339       9.474   2.229  13.779       17.58           C  
ATOM    236 HD11 LEU X 339      11.946   3.962  12.283        0.00           H  
ATOM    237 HD21 LEU X 339      10.022   1.751  14.466        0.00           H  
ATOM    238  HB2 LEU X 339      11.013   5.189  14.156        0.00           H  
ATOM    239  HB3 LEU X 339      10.987   3.927  15.185        0.00           H  
ATOM    240 HD12 LEU X 339      12.137   2.686  13.275        0.00           H  
ATOM    241 HD13 LEU X 339      11.330   2.506  11.865        0.00           H  
ATOM    242 HD22 LEU X 339       8.595   2.483  14.183        0.00           H  
ATOM    243 HD23 LEU X 339       9.322   1.631  12.992        0.00           H  
ATOM    244  H   LEU X 339       8.860   6.408  13.612        0.00           H  
ATOM    245  HA  LEU X 339       8.673   4.272  15.569        0.00           H  
ATOM    246  HG  LEU X 339       9.614   3.933  12.657        0.00           H  
ATOM    247  N   SER X 340      10.055   5.350  17.413       16.00           N  
ATOM    248  CA  SER X 340      10.467   6.112  18.591       17.20           C  
ATOM    249  C   SER X 340      11.953   5.971  18.892       17.22           C  
ATOM    250  O   SER X 340      12.443   6.546  19.872       18.26           O  
ATOM    251  CB  SER X 340       9.650   5.675  19.818       18.31           C  
ATOM    252  OG  SER X 340       8.277   5.985  19.646       19.15           O  
ATOM    253  HG  SER X 340       7.869   6.163  20.541        0.00           H  
ATOM    254  HB2 SER X 340       9.752   4.689  19.947        0.00           H  
ATOM    255  HB3 SER X 340       9.995   6.147  20.629        0.00           H  
ATOM    256  H   SER X 340      10.078   4.351  17.450        0.00           H  
ATOM    257  HA  SER X 340      10.292   7.075  18.387        0.00           H  
ATOM    258  N   TYR X 341      12.674   5.219  18.060       17.13           N  
ATOM    259  CA  TYR X 341      14.081   4.894  18.344       17.50           C  
ATOM    260  C   TYR X 341      14.971   6.118  18.412       17.11           C  
ATOM    261  O   TYR X 341      14.817   7.048  17.617       17.21           O  
ATOM    262  CB  TYR X 341      14.674   3.985  17.261       18.86           C  
ATOM    263  CG  TYR X 341      13.910   2.716  16.994       20.73           C  
ATOM    264  CD1 TYR X 341      13.426   1.918  18.037       23.96           C  
ATOM    265  CD2 TYR X 341      13.702   2.296  15.685       22.15           C  
ATOM    266  CE1 TYR X 341      12.726   0.722  17.757       25.52           C  
ATOM    267  CE2 TYR X 341      13.024   1.125  15.400       25.11           C  
ATOM    268  CZ  TYR X 341      12.533   0.352  16.427       24.00           C  
ATOM    269  OH  TYR X 341      11.859  -0.803  16.098       26.07           O  
ATOM    270  HH  TYR X 341      11.827  -0.889  15.102        0.00           H  
ATOM    271  HB2 TYR X 341      14.718   4.506  16.409        0.00           H  
ATOM    272  HB3 TYR X 341      15.602   3.736  17.538        0.00           H  
ATOM    273  H   TYR X 341      12.250   4.868  17.225        0.00           H  
ATOM    274  HD1 TYR X 341      13.576   2.195  18.986        0.00           H  
ATOM    275  HD2 TYR X 341      14.051   2.854  14.932        0.00           H  
ATOM    276  HE1 TYR X 341      12.376   0.152  18.500        0.00           H  
ATOM    277  HE2 TYR X 341      12.891   0.841  14.451        0.00           H  
ATOM    278  HA  TYR X 341      14.062   4.440  19.235        0.00           H  
ATOM    279  N   LEU X 342      15.909   6.097  19.356       16.12           N  
ATOM    280  CA  LEU X 342      17.068   6.974  19.319       15.78           C  
ATOM    281  C   LEU X 342      18.289   6.071  19.459       15.75           C  
ATOM    282  O   LEU X 342      18.409   5.323  20.428       15.23           O  
ATOM    283  CB  LEU X 342      17.033   8.017  20.443       15.36           C  
ATOM    284  CG  LEU X 342      18.314   8.850  20.576       16.76           C  
ATOM    285  CD1 LEU X 342      18.539   9.764  19.347       16.00           C  
ATOM    286  CD2 LEU X 342      18.297   9.657  21.874       16.05           C  
ATOM    287 HD11 LEU X 342      18.613   9.205  18.521        0.00           H  
ATOM    288 HD21 LEU X 342      17.508  10.271  21.878        0.00           H  
ATOM    289  HB2 LEU X 342      16.269   8.639  20.270        0.00           H  
ATOM    290  HB3 LEU X 342      16.876   7.542  21.309        0.00           H  
ATOM    291 HD12 LEU X 342      17.767  10.392  19.247        0.00           H  
ATOM    292 HD13 LEU X 342      19.382  10.285  19.479        0.00           H  
ATOM    293 HD22 LEU X 342      18.231   9.037  22.656        0.00           H  
ATOM    294 HD23 LEU X 342      19.141  10.190  21.937        0.00           H  
ATOM    295  H   LEU X 342      15.813   5.456  20.117        0.00           H  
ATOM    296  HA  LEU X 342      17.087   7.492  18.464        0.00           H  
ATOM    297  HG  LEU X 342      19.087   8.216  20.611        0.00           H  
ATOM    298  N   GLU X 343      19.152   6.100  18.453       15.32           N  
ATOM    299  CA  GLU X 343      20.348   5.252  18.426       16.67           C  
ATOM    300  C   GLU X 343      21.559   6.073  18.041       16.28           C  
ATOM    301  O   GLU X 343      21.453   7.039  17.270       16.65           O  
ATOM    302  CB  GLU X 343      20.165   4.084  17.457       16.90           C  
ATOM    303  CG  GLU X 343      19.027   3.153  17.863       17.84           C  
ATOM    304  CD  GLU X 343      18.755   2.062  16.840       19.74           C  
ATOM    305  OE1 GLU X 343      18.370   2.398  15.704       22.21           O1-
ATOM    306  OE2 GLU X 343      18.915   0.866  17.177       23.69           O  
ATOM    307  HB2 GLU X 343      19.973   4.450  16.546        0.00           H  
ATOM    308  HB3 GLU X 343      21.014   3.557  17.423        0.00           H  
ATOM    309  HG2 GLU X 343      19.261   2.724  18.735        0.00           H  
ATOM    310  HG3 GLU X 343      18.195   3.696  17.980        0.00           H  
ATOM    311  H   GLU X 343      18.982   6.721  17.688        0.00           H  
ATOM    312  HA  GLU X 343      20.490   4.876  19.342        0.00           H  
ATOM    313  N   ALA X 344      22.715   5.707  18.589       15.56           N  
ATOM    314  CA  ALA X 344      23.940   6.454  18.307       15.67           C  
ATOM    315  C   ALA X 344      24.990   5.525  17.722       15.83           C  
ATOM    316  O   ALA X 344      25.221   4.432  18.253       15.97           O  
ATOM    317  CB  ALA X 344      24.473   7.146  19.580       15.88           C  
ATOM    318  HB1 ALA X 344      23.785   7.780  19.932        0.00           H  
ATOM    319  HB2 ALA X 344      24.671   6.460  20.280        0.00           H  
ATOM    320  HB3 ALA X 344      25.309   7.646  19.353        0.00           H  
ATOM    321  H   ALA X 344      22.746   4.915  19.198        0.00           H  
ATOM    322  HA  ALA X 344      23.730   7.167  17.638        0.00           H  
ATOM    323  N   TYR X 345      25.618   5.970  16.639       15.89           N  
ATOM    324  CA  TYR X 345      26.678   5.218  15.981       16.40           C  
ATOM    325  C   TYR X 345      28.030   5.856  16.259       17.04           C  
ATOM    326  O   TYR X 345      28.172   7.072  16.176       16.27           O  
ATOM    327  CB  TYR X 345      26.424   5.156  14.466       16.91           C  
ATOM    328  CG  TYR X 345      27.522   4.458  13.691       17.11           C  
ATOM    329  CD1 TYR X 345      27.792   3.108  13.898       16.84           C  
ATOM    330  CD2 TYR X 345      28.275   5.139  12.732       17.98           C  
ATOM    331  CE1 TYR X 345      28.803   2.463  13.194       17.92           C  
ATOM    332  CE2 TYR X 345      29.287   4.492  12.010       16.71           C  
ATOM    333  CZ  TYR X 345      29.543   3.153  12.257       17.69           C  
ATOM    334  OH  TYR X 345      30.534   2.490  11.561       19.70           O  
ATOM    335  HH  TYR X 345      31.256   3.140  11.324        0.00           H  
ATOM    336  HB2 TYR X 345      25.565   4.669  14.308        0.00           H  
ATOM    337  HB3 TYR X 345      26.337   6.090  14.120        0.00           H  
ATOM    338  H   TYR X 345      25.352   6.857  16.260        0.00           H  
ATOM    339  HD1 TYR X 345      27.250   2.594  14.563        0.00           H  
ATOM    340  HD2 TYR X 345      28.089   6.106  12.557        0.00           H  
ATOM    341  HE1 TYR X 345      28.994   1.497  13.368        0.00           H  
ATOM    342  HE2 TYR X 345      29.818   4.991  11.325        0.00           H  
ATOM    343  HA  TYR X 345      26.682   4.287  16.346        0.00           H  
ATOM    344  N   ASN X 346      29.018   5.025  16.600       17.84           N  
ATOM    345  CA  ASN X 346      30.383   5.501  16.780       19.34           C  
ATOM    346  C   ASN X 346      31.263   5.095  15.597       20.15           C  
ATOM    347  O   ASN X 346      31.651   3.933  15.489       20.02           O  
ATOM    348  CB  ASN X 346      30.971   4.978  18.099       19.55           C  
ATOM    349  CG  ASN X 346      32.297   5.631  18.442       21.28           C  
ATOM    350  OD1 ASN X 346      32.950   6.234  17.590       21.96           O  
ATOM    351  ND2 ASN X 346      32.698   5.516  19.701       23.36           N  
ATOM    352 HD21 ASN X 346      32.135   5.020  20.362        0.00           H  
ATOM    353  HB2 ASN X 346      30.321   5.160  18.836        0.00           H  
ATOM    354  HB3 ASN X 346      31.108   3.990  18.023        0.00           H  
ATOM    355  H   ASN X 346      28.817   4.055  16.735        0.00           H  
ATOM    356 HD22 ASN X 346      33.564   5.925  19.989        0.00           H  
ATOM    357  HA  ASN X 346      30.360   6.500  16.821        0.00           H  
ATOM    358  N   PRO X 347      31.559   6.041  14.688       21.01           N  
ATOM    359  CA  PRO X 347      32.351   5.687  13.503       22.34           C  
ATOM    360  C   PRO X 347      33.759   5.149  13.806       23.91           C  
ATOM    361  O   PRO X 347      34.311   4.399  12.986       24.48           O  
ATOM    362  CB  PRO X 347      32.435   7.008  12.729       22.75           C  
ATOM    363  CG  PRO X 347      31.253   7.792  13.202       21.39           C  
ATOM    364  CD  PRO X 347      31.148   7.456  14.662       21.24           C  
ATOM    365  HB2 PRO X 347      33.287   7.488  12.936        0.00           H  
ATOM    366  HB3 PRO X 347      32.384   6.848  11.743        0.00           H  
ATOM    367  HG2 PRO X 347      31.400   8.772  13.071        0.00           H  
ATOM    368  HG3 PRO X 347      30.424   7.519  12.713        0.00           H  
ATOM    369  HD2 PRO X 347      30.212   7.569  14.996        0.00           H  
ATOM    370  HD3 PRO X 347      31.761   8.024  15.211        0.00           H  
ATOM    371  HA  PRO X 347      31.920   4.935  13.004        0.00           H  
ATOM    372  N   SER X 348      34.317   5.526  14.961       24.52           N  
ATOM    373  CA  SER X 348      35.667   5.102  15.352       25.30           C  
ATOM    374  C   SER X 348      35.761   3.598  15.600       25.46           C  
ATOM    375  O   SER X 348      36.760   2.967  15.243       26.36           O  
ATOM    376  CB  SER X 348      36.142   5.867  16.590       25.31           C  
ATOM    377  OG  SER X 348      36.189   7.263  16.345       26.35           O  
ATOM    378  HG  SER X 348      35.305   7.665  16.582        0.00           H  
ATOM    379  HB2 SER X 348      35.514   5.687  17.347        0.00           H  
ATOM    380  HB3 SER X 348      37.055   5.548  16.843        0.00           H  
ATOM    381  H   SER X 348      33.798   6.116  15.579        0.00           H  
ATOM    382  HA  SER X 348      36.266   5.317  14.581        0.00           H  
ATOM    383  N   ASP X 349      34.728   3.025  16.215       25.39           N  
ATOM    384  CA  ASP X 349      34.738   1.591  16.532       25.50           C  
ATOM    385  C   ASP X 349      33.600   0.767  15.904       25.02           C  
ATOM    386  O   ASP X 349      33.483  -0.440  16.142       24.87           O  
ATOM    387  CB  ASP X 349      34.830   1.376  18.054       26.21           C  
ATOM    388  CG  ASP X 349      33.528   1.675  18.784       27.98           C  
ATOM    389  OD1 ASP X 349      32.536   2.090  18.149       29.25           O1-
ATOM    390  OD2 ASP X 349      33.500   1.482  20.019       31.13           O  
ATOM    391  HB2 ASP X 349      35.082   0.424  18.227        0.00           H  
ATOM    392  HB3 ASP X 349      35.544   1.973  18.419        0.00           H  
ATOM    393  H   ASP X 349      33.934   3.579  16.465        0.00           H  
ATOM    394  HA  ASP X 349      35.562   1.230  16.095        0.00           H  
ATOM    395  N   GLY X 350      32.756   1.426  15.114       24.38           N  
ATOM    396  CA  GLY X 350      31.692   0.743  14.383       23.90           C  
ATOM    397  C   GLY X 350      30.523   0.238  15.213       23.52           C  
ATOM    398  O   GLY X 350      29.746  -0.593  14.739       24.08           O  
ATOM    399  HA2 GLY X 350      31.332   1.379  13.701        0.00           H  
ATOM    400  HA3 GLY X 350      32.096  -0.042  13.914        0.00           H  
ATOM    401  H   GLY X 350      32.853   2.417  15.018        0.00           H  
ATOM    402  N   THR X 351      30.375   0.747  16.436       22.72           N  
ATOM    403  CA  THR X 351      29.325   0.268  17.349       22.21           C  
ATOM    404  C   THR X 351      28.076   1.150  17.388       21.33           C  
ATOM    405  O   THR X 351      28.157   2.370  17.217       20.65           O  
ATOM    406  CB  THR X 351      29.845   0.135  18.797       22.74           C  
ATOM    407  OG1 THR X 351      30.295   1.413  19.261       24.49           O  
ATOM    408  CG2 THR X 351      30.979  -0.878  18.883       23.14           C  
ATOM    409 HG21 THR X 351      30.655  -1.773  18.576        0.00           H  
ATOM    410  HG1 THR X 351      31.032   1.734  18.666        0.00           H  
ATOM    411 HG22 THR X 351      31.736  -0.588  18.298        0.00           H  
ATOM    412 HG23 THR X 351      31.290  -0.938  19.831        0.00           H  
ATOM    413  H   THR X 351      30.993   1.472  16.741        0.00           H  
ATOM    414  HA  THR X 351      29.070  -0.623  16.975        0.00           H  
ATOM    415  HB  THR X 351      29.096  -0.190  19.375        0.00           H  
ATOM    416  N   TRP X 352      26.936   0.511  17.646       20.27           N  
ATOM    417  CA  TRP X 352      25.654   1.184  17.870       19.91           C  
ATOM    418  C   TRP X 352      25.236   1.081  19.336       20.27           C  
ATOM    419  O   TRP X 352      25.462   0.055  19.984       20.48           O  
ATOM    420  CB  TRP X 352      24.570   0.535  17.016       19.66           C  
ATOM    421  CG  TRP X 352      24.651   0.873  15.569       19.81           C  
ATOM    422  CD1 TRP X 352      25.298   0.172  14.596       19.52           C  
ATOM    423  CD2 TRP X 352      24.061   2.006  14.926       19.23           C  
ATOM    424  NE1 TRP X 352      25.137   0.792  13.372       18.97           N  
ATOM    425  CE2 TRP X 352      24.387   1.925  13.552       18.86           C  
ATOM    426  CE3 TRP X 352      23.286   3.084  15.378       19.53           C  
ATOM    427  CZ2 TRP X 352      23.959   2.875  12.624       18.84           C  
ATOM    428  CZ3 TRP X 352      22.866   4.035  14.456       19.12           C  
ATOM    429  CH2 TRP X 352      23.202   3.920  13.089       18.02           C  
ATOM    430  HB2 TRP X 352      24.644  -0.457  17.114        0.00           H  
ATOM    431  HB3 TRP X 352      23.678   0.830  17.359        0.00           H  
ATOM    432  H   TRP X 352      26.956  -0.488  17.689        0.00           H  
ATOM    433  HD1 TRP X 352      25.815  -0.671  14.746        0.00           H  
ATOM    434  HE1 TRP X 352      25.506   0.468  12.501        0.00           H  
ATOM    435  HE3 TRP X 352      23.041   3.167  16.344        0.00           H  
ATOM    436  HZ2 TRP X 352      24.195   2.797  11.656        0.00           H  
ATOM    437  HZ3 TRP X 352      22.318   4.812  14.765        0.00           H  
ATOM    438  HH2 TRP X 352      22.881   4.616  12.446        0.00           H  
ATOM    439  HA  TRP X 352      25.765   2.146  17.621        0.00           H  
ATOM    440  N   LEU X 353      24.617   2.140  19.843       20.20           N  
ATOM    441  CA  LEU X 353      24.088   2.166  21.197       20.73           C  
ATOM    442  C   LEU X 353      22.628   2.588  21.110       20.23           C  
ATOM    443  O   LEU X 353      22.308   3.577  20.440       20.28           O  
ATOM    444  CB  LEU X 353      24.858   3.184  22.047       21.63           C  
ATOM    445  CG  LEU X 353      25.163   2.900  23.528       24.65           C  
ATOM    446  CD1 LEU X 353      25.380   4.217  24.272       26.64           C  
ATOM    447  CD2 LEU X 353      24.098   2.059  24.229       26.36           C  
ATOM    448 HD11 LEU X 353      26.147   4.712  23.864        0.00           H  
ATOM    449 HD21 LEU X 353      23.218   2.532  24.193        0.00           H  
ATOM    450  HB2 LEU X 353      25.738   3.328  21.594        0.00           H  
ATOM    451  HB3 LEU X 353      24.335   4.036  22.020        0.00           H  
ATOM    452 HD12 LEU X 353      24.557   4.782  24.206        0.00           H  
ATOM    453 HD13 LEU X 353      25.577   4.020  25.232        0.00           H  
ATOM    454 HD22 LEU X 353      24.010   1.174  23.771        0.00           H  
ATOM    455 HD23 LEU X 353      24.368   1.920  25.182        0.00           H  
ATOM    456  H   LEU X 353      24.510   2.953  19.271        0.00           H  
ATOM    457  HA  LEU X 353      24.179   1.265  21.621        0.00           H  
ATOM    458  HG  LEU X 353      25.998   2.350  23.547        0.00           H  
ATOM    459  N   ARG X 354      21.736   1.854  21.770       19.33           N  
ATOM    460  CA  ARG X 354      20.353   2.299  21.858       19.41           C  
ATOM    461  C   ARG X 354      20.179   3.195  23.071       19.15           C  
ATOM    462  O   ARG X 354      20.599   2.847  24.184       19.20           O  
ATOM    463  CB  ARG X 354      19.357   1.130  21.883       20.30           C  
ATOM    464  CG  ARG X 354      17.911   1.591  22.041       22.97           C  
ATOM    465  CD  ARG X 354      16.989   0.964  21.039       26.72           C  
ATOM    466  NE  ARG X 354      15.617   1.418  21.242       26.29           N  
ATOM    467  CZ  ARG X 354      14.577   0.612  21.436       27.91           C  
ATOM    468  NH1 ARG X 354      14.740  -0.711  21.447       28.12           N  
ATOM    469  NH2 ARG X 354      13.367   1.125  21.608       27.23           N1+
ATOM    470 HH11 ARG X 354      15.649  -1.104  21.309        0.00           H  
ATOM    471 HH21 ARG X 354      13.237   2.116  21.592        0.00           H  
ATOM    472  HB2 ARG X 354      19.441   0.618  21.028        0.00           H  
ATOM    473  HB3 ARG X 354      19.587   0.527  22.647        0.00           H  
ATOM    474  HG2 ARG X 354      17.597   1.354  22.960        0.00           H  
ATOM    475  HG3 ARG X 354      17.876   2.584  21.932        0.00           H  
ATOM    476  HD2 ARG X 354      17.286   1.213  20.117        0.00           H  
ATOM    477  HD3 ARG X 354      17.024  -0.031  21.135        0.00           H  
ATOM    478  H   ARG X 354      22.015   0.998  22.205        0.00           H  
ATOM    479  HE  ARG X 354      15.447   2.403  21.235        0.00           H  
ATOM    480 HH12 ARG X 354      13.953  -1.311  21.593        0.00           H  
ATOM    481 HH22 ARG X 354      12.584   0.521  21.754        0.00           H  
ATOM    482  HA  ARG X 354      20.148   2.822  21.030        0.00           H  
ATOM    483  N   LEU X 355      19.572   4.355  22.834       17.83           N  
ATOM    484  CA  LEU X 355      19.363   5.366  23.867       17.43           C  
ATOM    485  C   LEU X 355      17.880   5.568  24.184       16.76           C  
ATOM    486  O   LEU X 355      17.030   4.816  23.698       17.32           O  
ATOM    487  CB  LEU X 355      20.038   6.674  23.455       17.38           C  
ATOM    488  CG  LEU X 355      21.554   6.532  23.233       18.04           C  
ATOM    489  CD1 LEU X 355      22.115   7.749  22.520       18.94           C  
ATOM    490  CD2 LEU X 355      22.295   6.268  24.548       18.26           C  
ATOM    491 HD11 LEU X 355      21.669   7.854  21.631        0.00           H  
ATOM    492 HD21 LEU X 355      22.138   7.026  25.181        0.00           H  
ATOM    493  HB2 LEU X 355      19.619   6.995  22.606        0.00           H  
ATOM    494  HB3 LEU X 355      19.883   7.354  24.172        0.00           H  
ATOM    495 HD12 LEU X 355      21.947   8.569  23.068        0.00           H  
ATOM    496 HD13 LEU X 355      23.099   7.626  22.391        0.00           H  
ATOM    497 HD22 LEU X 355      21.957   5.423  24.962        0.00           H  
ATOM    498 HD23 LEU X 355      23.273   6.183  24.359        0.00           H  
ATOM    499  H   LEU X 355      19.245   4.543  21.908        0.00           H  
ATOM    500  HA  LEU X 355      19.786   5.041  24.713        0.00           H  
ATOM    501  HG  LEU X 355      21.700   5.736  22.645        0.00           H  
ATOM    502  N   ALA X 356      17.567   6.565  25.016       16.26           N  
ATOM    503  CA  ALA X 356      16.181   6.828  25.409       15.97           C  
ATOM    504  C   ALA X 356      15.257   7.053  24.213       16.23           C  
ATOM    505  O   ALA X 356      15.556   7.869  23.342       16.06           O  
ATOM    506  CB  ALA X 356      16.102   8.036  26.349       15.87           C  
ATOM    507  HB1 ALA X 356      16.643   7.859  27.171        0.00           H  
ATOM    508  HB2 ALA X 356      16.465   8.846  25.889        0.00           H  
ATOM    509  HB3 ALA X 356      15.147   8.191  26.600        0.00           H  
ATOM    510  H   ALA X 356      18.296   7.145  25.379        0.00           H  
ATOM    511  HA  ALA X 356      15.866   6.007  25.885        0.00           H  
ATOM    512  N   ASP X 357      14.129   6.345  24.191       16.92           N  
ATOM    513  CA  ASP X 357      13.095   6.571  23.165       17.43           C  
ATOM    514  C   ASP X 357      12.583   8.012  23.151       17.30           C  
ATOM    515  O   ASP X 357      12.450   8.663  24.208       17.02           O  
ATOM    516  CB  ASP X 357      11.869   5.691  23.411       17.48           C  
ATOM    517  CG  ASP X 357      12.001   4.280  22.851       21.09           C  
ATOM    518  OD1 ASP X 357      13.052   3.894  22.291       21.79           O1-
ATOM    519  OD2 ASP X 357      11.005   3.533  22.994       24.30           O  
ATOM    520  HB2 ASP X 357      11.717   5.628  24.397        0.00           H  
ATOM    521  HB3 ASP X 357      11.075   6.127  22.987        0.00           H  
ATOM    522  H   ASP X 357      13.980   5.643  24.887        0.00           H  
ATOM    523  HA  ASP X 357      13.541   6.352  22.297        0.00           H  
ATOM    524  N   LEU X 358      12.268   8.495  21.948       17.22           N  
ATOM    525  CA  LEU X 358      11.429   9.673  21.803       17.84           C  
ATOM    526  C   LEU X 358      10.140   9.498  22.621       18.04           C  
ATOM    527  O   LEU X 358       9.603   8.391  22.737       18.26           O  
ATOM    528  CB  LEU X 358      11.049   9.881  20.341       17.41           C  
ATOM    529  CG  LEU X 358      12.177  10.385  19.430       17.31           C  
ATOM    530  CD1 LEU X 358      11.851  10.052  17.996       18.11           C  
ATOM    531  CD2 LEU X 358      12.376  11.889  19.592       17.53           C  
ATOM    532 HD11 LEU X 358      11.756   9.062  17.893        0.00           H  
ATOM    533 HD21 LEU X 358      11.531  12.368  19.354        0.00           H  
ATOM    534  HB2 LEU X 358      10.724   9.007  19.979        0.00           H  
ATOM    535  HB3 LEU X 358      10.303  10.546  20.306        0.00           H  
ATOM    536 HD12 LEU X 358      10.991  10.490  17.735        0.00           H  
ATOM    537 HD13 LEU X 358      12.590  10.383  17.409        0.00           H  
ATOM    538 HD22 LEU X 358      12.612  12.098  20.541        0.00           H  
ATOM    539 HD23 LEU X 358      13.115  12.187  18.988        0.00           H  
ATOM    540  H   LEU X 358      12.616   8.037  21.130        0.00           H  
ATOM    541  HA  LEU X 358      11.943  10.466  22.132        0.00           H  
ATOM    542  HG  LEU X 358      13.029   9.932  19.691        0.00           H  
ATOM    543  N   GLN X 359       9.640  10.593  23.176       18.87           N  
ATOM    544  CA  GLN X 359       8.397  10.524  23.955       19.93           C  
ATOM    545  C   GLN X 359       7.152  10.311  23.089       19.15           C  
ATOM    546  O   GLN X 359       6.156   9.753  23.555       19.75           O  
ATOM    547  CB  GLN X 359       8.252  11.747  24.866       20.32           C  
ATOM    548  CG  GLN X 359       9.444  11.911  25.808       22.36           C  
ATOM    549  CD  GLN X 359       9.245  12.994  26.864       22.88           C  
ATOM    550  OE1 GLN X 359       8.738  14.091  26.583       28.04           O  
ATOM    551  NE2 GLN X 359       9.666  12.693  28.086       26.73           N  
ATOM    552 HE21 GLN X 359      10.083  11.802  28.266        0.00           H  
ATOM    553  HB2 GLN X 359       8.173  12.566  24.298        0.00           H  
ATOM    554  HB3 GLN X 359       7.420  11.648  25.412        0.00           H  
ATOM    555  HG2 GLN X 359       9.604  11.040  26.272        0.00           H  
ATOM    556  HG3 GLN X 359      10.250  12.143  25.264        0.00           H  
ATOM    557  H   GLN X 359      10.110  11.468  23.064        0.00           H  
ATOM    558 HE22 GLN X 359       9.566  13.357  28.827        0.00           H  
ATOM    559  HA  GLN X 359       8.467   9.711  24.532        0.00           H  
ATOM    560  N   VAL X 360       7.222  10.747  21.832       18.33           N  
ATOM    561  CA  VAL X 360       6.155  10.523  20.851       17.31           C  
ATOM    562  C   VAL X 360       6.830  10.033  19.559       16.59           C  
ATOM    563  O   VAL X 360       7.847  10.593  19.161       16.13           O  
ATOM    564  CB  VAL X 360       5.374  11.836  20.562       17.99           C  
ATOM    565  CG1 VAL X 360       4.227  11.625  19.574       17.59           C  
ATOM    566  CG2 VAL X 360       4.825  12.443  21.854       17.86           C  
ATOM    567 HG11 VAL X 360       4.588  11.282  18.707        0.00           H  
ATOM    568 HG21 VAL X 360       4.207  11.793  22.296        0.00           H  
ATOM    569 HG12 VAL X 360       3.581  10.957  19.944        0.00           H  
ATOM    570 HG13 VAL X 360       3.761  12.497  19.425        0.00           H  
ATOM    571 HG22 VAL X 360       5.579  12.650  22.477        0.00           H  
ATOM    572 HG23 VAL X 360       4.330  13.283  21.634        0.00           H  
ATOM    573  H   VAL X 360       8.038  11.249  21.545        0.00           H  
ATOM    574  HA  VAL X 360       5.500   9.854  21.203        0.00           H  
ATOM    575  HB  VAL X 360       6.029  12.468  20.147        0.00           H  
ATOM    576  N   PRO X 361       6.277   8.984  18.912       15.67           N  
ATOM    577  CA  PRO X 361       6.927   8.502  17.671       15.00           C  
ATOM    578  C   PRO X 361       6.943   9.592  16.601       15.08           C  
ATOM    579  O   PRO X 361       6.046  10.436  16.573       15.30           O  
ATOM    580  CB  PRO X 361       6.016   7.363  17.218       15.96           C  
ATOM    581  CG  PRO X 361       5.297   6.929  18.473       15.98           C  
ATOM    582  CD  PRO X 361       5.088   8.183  19.255       15.99           C  
ATOM    583  HB2 PRO X 361       5.366   7.682  16.528        0.00           H  
ATOM    584  HB3 PRO X 361       6.551   6.609  16.837        0.00           H  
ATOM    585  HG2 PRO X 361       4.421   6.502  18.248        0.00           H  
ATOM    586  HG3 PRO X 361       5.852   6.278  18.991        0.00           H  
ATOM    587  HD2 PRO X 361       5.048   7.996  20.237        0.00           H  
ATOM    588  HD3 PRO X 361       4.246   8.646  18.978        0.00           H  
ATOM    589  HA  PRO X 361       7.878   8.230  17.819        0.00           H  
ATOM    590  N   ARG X 362       7.972   9.592  15.754       14.44           N  
ATOM    591  CA  ARG X 362       8.147  10.662  14.777       15.54           C  
ATOM    592  C   ARG X 362       8.811  10.126  13.529       14.26           C  
ATOM    593  O   ARG X 362       9.815   9.444  13.632       14.52           O  
ATOM    594  CB  ARG X 362       9.104  11.772  15.294       15.93           C  
ATOM    595  CG  ARG X 362       9.141  12.126  16.757       20.03           C  
ATOM    596  CD  ARG X 362       8.245  13.285  17.055       22.16           C  
ATOM    597  NE  ARG X 362       8.721  14.576  16.533       21.33           N  
ATOM    598  CZ  ARG X 362       9.466  15.445  17.218       19.85           C  
ATOM    599  NH1 ARG X 362       9.886  15.165  18.449       18.73           N  
ATOM    600  NH2 ARG X 362       9.780  16.614  16.677       16.23           N1+
ATOM    601 HH11 ARG X 362       9.644  14.293  18.874        0.00           H  
ATOM    602 HH21 ARG X 362       9.458  16.842  15.758        0.00           H  
ATOM    603  HB2 ARG X 362      10.031  11.495  15.040        0.00           H  
ATOM    604  HB3 ARG X 362       8.869  12.609  14.801        0.00           H  
ATOM    605  HG2 ARG X 362       8.845  11.335  17.293        0.00           H  
ATOM    606  HG3 ARG X 362      10.078  12.361  17.015        0.00           H  
ATOM    607  HD2 ARG X 362       7.347  13.097  16.658        0.00           H  
ATOM    608  HD3 ARG X 362       8.152  13.363  18.048        0.00           H  
ATOM    609  H   ARG X 362       8.636   8.845  15.789        0.00           H  
ATOM    610  HE  ARG X 362       8.468  14.819  15.597        0.00           H  
ATOM    611 HH12 ARG X 362      10.444  15.827  18.950        0.00           H  
ATOM    612 HH22 ARG X 362      10.338  17.268  17.188        0.00           H  
ATOM    613  HA  ARG X 362       7.232  11.027  14.604        0.00           H  
ATOM    614  N   SER X 363       8.278  10.476  12.368       13.69           N  
ATOM    615  CA  SER X 363       8.990  10.281  11.092       13.23           C  
ATOM    616  C   SER X 363       8.884  11.575  10.316       12.88           C  
ATOM    617  O   SER X 363       8.004  12.379  10.581       13.31           O  
ATOM    618  CB  SER X 363       8.407   9.114  10.284       13.98           C  
ATOM    619  OG  SER X 363       7.019   9.255  10.067       14.62           O  
ATOM    620  HG  SER X 363       6.845   9.286   9.083        0.00           H  
ATOM    621  HB2 SER X 363       8.871   9.070   9.399        0.00           H  
ATOM    622  HB3 SER X 363       8.572   8.262  10.780        0.00           H  
ATOM    623  H   SER X 363       7.365  10.885  12.357        0.00           H  
ATOM    624  HA  SER X 363       9.946  10.048  11.270        0.00           H  
ATOM    625  N   GLY X 364       9.786  11.795   9.365       12.64           N  
ATOM    626  CA  GLY X 364       9.739  13.036   8.595       12.87           C  
ATOM    627  C   GLY X 364      10.181  14.248   9.384       12.99           C  
ATOM    628  O   GLY X 364       9.888  15.395   9.010       13.18           O  
ATOM    629  HA2 GLY X 364      10.335  12.939   7.798        0.00           H  
ATOM    630  HA3 GLY X 364       8.800  13.184   8.284        0.00           H  
ATOM    631  H   GLY X 364      10.494  11.114   9.177        0.00           H  
ATOM    632  N   LEU X 365      10.861  13.986  10.499       12.73           N  
ATOM    633  CA  LEU X 365      11.439  15.036  11.346       13.08           C  
ATOM    634  C   LEU X 365      12.830  15.417  10.852       13.60           C  
ATOM    635  O   LEU X 365      13.369  14.825   9.917       13.78           O  
ATOM    636  CB  LEU X 365      11.523  14.582  12.805       13.17           C  
ATOM    637  CG  LEU X 365      12.569  13.523  13.131       12.76           C  
ATOM    638  CD1 LEU X 365      12.839  13.513  14.647       14.18           C  
ATOM    639  CD2 LEU X 365      12.152  12.136  12.673       14.86           C  
ATOM    640 HD11 LEU X 365      13.173  14.410  14.936        0.00           H  
ATOM    641 HD21 LEU X 365      11.298  11.875  13.123        0.00           H  
ATOM    642  HB2 LEU X 365      11.719  15.388  13.364        0.00           H  
ATOM    643  HB3 LEU X 365      10.629  14.217  13.064        0.00           H  
ATOM    644 HD12 LEU X 365      11.993  13.307  15.139        0.00           H  
ATOM    645 HD13 LEU X 365      13.526  12.816  14.851        0.00           H  
ATOM    646 HD22 LEU X 365      12.011  12.135  11.683        0.00           H  
ATOM    647 HD23 LEU X 365      12.872  11.484  12.911        0.00           H  
ATOM    648  H   LEU X 365      10.983  13.031  10.771        0.00           H  
ATOM    649  HA  LEU X 365      10.839  15.834  11.291        0.00           H  
ATOM    650  HG  LEU X 365      13.403  13.761  12.633        0.00           H  
ATOM    651  N   ALA X 366      13.391  16.441  11.479       13.76           N  
ATOM    652  CA  ALA X 366      14.794  16.757  11.263       14.07           C  
ATOM    653  C   ALA X 366      15.499  16.839  12.599       14.36           C  
ATOM    654  O   ALA X 366      14.888  17.186  13.621       14.78           O  
ATOM    655  CB  ALA X 366      14.952  18.064  10.513       14.83           C  
ATOM    656  HB1 ALA X 366      14.499  17.999   9.624        0.00           H  
ATOM    657  HB2 ALA X 366      14.535  18.807  11.037        0.00           H  
ATOM    658  HB3 ALA X 366      15.926  18.249  10.383        0.00           H  
ATOM    659  H   ALA X 366      12.846  17.000  12.104        0.00           H  
ATOM    660  HA  ALA X 366      15.202  16.033  10.707        0.00           H  
ATOM    661  N   GLY X 367      16.789  16.505  12.578       14.26           N  
ATOM    662  CA  GLY X 367      17.645  16.663  13.756       14.28           C  
ATOM    663  C   GLY X 367      18.674  17.762  13.551       14.75           C  
ATOM    664  O   GLY X 367      19.083  18.043  12.424       15.50           O  
ATOM    665  HA2 GLY X 367      17.075  16.891  14.546        0.00           H  
ATOM    666  HA3 GLY X 367      18.119  15.801  13.935        0.00           H  
ATOM    667  H   GLY X 367      17.183  16.137  11.736        0.00           H  
ATOM    668  N   CYS X 368      19.086  18.383  14.652       15.09           N  
ATOM    669  CA  CYS X 368      20.199  19.322  14.638       15.34           C  
ATOM    670  C   CYS X 368      20.767  19.410  16.047       15.42           C  
ATOM    671  O   CYS X 368      20.208  18.835  16.991       15.26           O  
ATOM    672  CB  CYS X 368      19.765  20.703  14.132       16.00           C  
ATOM    673  SG  CYS X 368      18.550  21.530  15.198       18.23           S  
ATOM    674  HG  CYS X 368      18.320  22.419  14.801        0.00           H  
ATOM    675  HB2 CYS X 368      20.576  21.284  14.065        0.00           H  
ATOM    676  HB3 CYS X 368      19.366  20.596  13.221        0.00           H  
ATOM    677  H   CYS X 368      18.617  18.200  15.516        0.00           H  
ATOM    678  HA  CYS X 368      20.902  18.995  14.006        0.00           H  
ATOM    679  N   VAL X 369      21.885  20.110  16.164       16.02           N  
ATOM    680  CA  VAL X 369      22.562  20.262  17.447       16.22           C  
ATOM    681  C   VAL X 369      22.853  21.729  17.686       16.44           C  
ATOM    682  O   VAL X 369      23.254  22.449  16.777       16.64           O  
ATOM    683  CB  VAL X 369      23.882  19.442  17.490       16.64           C  
ATOM    684  CG1 VAL X 369      24.759  19.829  18.684       17.47           C  
ATOM    685  CG2 VAL X 369      23.582  17.952  17.510       17.46           C  
ATOM    686 HG11 VAL X 369      24.995  20.799  18.628        0.00           H  
ATOM    687 HG21 VAL X 369      23.034  17.730  18.316        0.00           H  
ATOM    688 HG12 VAL X 369      24.262  19.664  19.536        0.00           H  
ATOM    689 HG13 VAL X 369      25.593  19.277  18.668        0.00           H  
ATOM    690 HG22 VAL X 369      23.070  17.699  16.689        0.00           H  
ATOM    691 HG23 VAL X 369      24.444  17.447  17.538        0.00           H  
ATOM    692  H   VAL X 369      22.275  20.545  15.352        0.00           H  
ATOM    693  HA  VAL X 369      21.963  19.912  18.167        0.00           H  
ATOM    694  HB  VAL X 369      24.396  19.659  16.660        0.00           H  
ATOM    695  N   VAL X 370      22.615  22.168  18.917       16.12           N  
ATOM    696  CA  VAL X 370      23.027  23.510  19.362       16.87           C  
ATOM    697  C   VAL X 370      23.574  23.344  20.769       17.05           C  
ATOM    698  O   VAL X 370      22.905  22.755  21.614       16.34           O  
ATOM    699  CB  VAL X 370      21.854  24.518  19.420       16.92           C  
ATOM    700  CG1 VAL X 370      22.342  25.898  19.877       18.04           C  
ATOM    701  CG2 VAL X 370      21.102  24.610  18.085       18.37           C  
ATOM    702 HG11 VAL X 370      22.751  25.826  20.787        0.00           H  
ATOM    703 HG21 VAL X 370      21.730  24.904  17.364        0.00           H  
ATOM    704 HG12 VAL X 370      23.030  26.242  19.238        0.00           H  
ATOM    705 HG13 VAL X 370      21.564  26.526  19.905        0.00           H  
ATOM    706 HG22 VAL X 370      20.729  23.714  17.845        0.00           H  
ATOM    707 HG23 VAL X 370      20.358  25.271  18.176        0.00           H  
ATOM    708  H   VAL X 370      22.141  21.568  19.562        0.00           H  
ATOM    709  HA  VAL X 370      23.693  23.873  18.711        0.00           H  
ATOM    710  HB  VAL X 370      21.203  24.175  20.097        0.00           H  
ATOM    711  N   GLY X 371      24.785  23.847  21.013       17.82           N  
ATOM    712  CA  GLY X 371      25.393  23.797  22.353       18.39           C  
ATOM    713  C   GLY X 371      25.436  22.409  22.965       18.69           C  
ATOM    714  O   GLY X 371      25.175  22.239  24.166       19.31           O  
ATOM    715  HA2 GLY X 371      26.329  24.143  22.287        0.00           H  
ATOM    716  HA3 GLY X 371      24.868  24.393  22.961        0.00           H  
ATOM    717  H   GLY X 371      25.295  24.270  20.264        0.00           H  
ATOM    718  N   GLY X 372      25.760  21.412  22.144       18.20           N  
ATOM    719  CA  GLY X 372      25.905  20.039  22.632       17.74           C  
ATOM    720  C   GLY X 372      24.599  19.294  22.888       17.64           C  
ATOM    721  O   GLY X 372      24.618  18.147  23.364       18.39           O  
ATOM    722  HA2 GLY X 372      26.429  19.523  21.955        0.00           H  
ATOM    723  HA3 GLY X 372      26.419  20.066  23.489        0.00           H  
ATOM    724  H   GLY X 372      25.907  21.605  21.174        0.00           H  
ATOM    725  N   LEU X 373      23.469  19.930  22.577       16.45           N  
ATOM    726  CA  LEU X 373      22.158  19.300  22.759       16.27           C  
ATOM    727  C   LEU X 373      21.544  18.945  21.405       15.61           C  
ATOM    728  O   LEU X 373      21.639  19.725  20.460       15.84           O  
ATOM    729  CB  LEU X 373      21.206  20.215  23.528       15.88           C  
ATOM    730  CG  LEU X 373      21.671  20.653  24.925       17.09           C  
ATOM    731  CD1 LEU X 373      20.690  21.663  25.486       17.18           C  
ATOM    732  CD2 LEU X 373      21.814  19.461  25.864       17.77           C  
ATOM    733 HD11 LEU X 373      20.645  22.459  24.883        0.00           H  
ATOM    734 HD21 LEU X 373      20.933  18.996  25.954        0.00           H  
ATOM    735  HB2 LEU X 373      21.062  21.038  22.979        0.00           H  
ATOM    736  HB3 LEU X 373      20.334  19.736  23.631        0.00           H  
ATOM    737 HD12 LEU X 373      19.781  21.251  25.550        0.00           H  
ATOM    738 HD13 LEU X 373      20.997  21.945  26.395        0.00           H  
ATOM    739 HD22 LEU X 373      22.485  18.818  25.494        0.00           H  
ATOM    740 HD23 LEU X 373      22.117  19.787  26.760        0.00           H  
ATOM    741  H   LEU X 373      23.517  20.859  22.211        0.00           H  
ATOM    742  HA  LEU X 373      22.295  18.464  23.291        0.00           H  
ATOM    743  HG  LEU X 373      22.574  21.076  24.844        0.00           H  
ATOM    744  N   LEU X 374      20.918  17.776  21.333       15.07           N  
ATOM    745  CA  LEU X 374      20.283  17.298  20.101       15.21           C  
ATOM    746  C   LEU X 374      18.833  17.721  20.103       15.53           C  
ATOM    747  O   LEU X 374      18.146  17.548  21.113       16.79           O  
ATOM    748  CB  LEU X 374      20.370  15.763  20.063       15.26           C  
ATOM    749  CG  LEU X 374      19.559  14.990  19.017       16.10           C  
ATOM    750  CD1 LEU X 374      20.095  15.283  17.628       18.59           C  
ATOM    751  CD2 LEU X 374      19.578  13.488  19.300       16.76           C  
ATOM    752 HD11 LEU X 374      20.027  16.263  17.441        0.00           H  
ATOM    753 HD21 LEU X 374      20.520  13.154  19.283        0.00           H  
ATOM    754  HB2 LEU X 374      21.332  15.528  19.922        0.00           H  
ATOM    755  HB3 LEU X 374      20.082  15.430  20.961        0.00           H  
ATOM    756 HD12 LEU X 374      21.054  15.007  17.571        0.00           H  
ATOM    757 HD13 LEU X 374      19.557  14.773  16.957        0.00           H  
ATOM    758 HD22 LEU X 374      19.185  13.309  20.202        0.00           H  
ATOM    759 HD23 LEU X 374      19.041  13.018  18.600        0.00           H  
ATOM    760  H   LEU X 374      20.878  17.200  22.150        0.00           H  
ATOM    761  HA  LEU X 374      20.744  17.682  19.301        0.00           H  
ATOM    762  HG  LEU X 374      18.607  15.293  19.068        0.00           H  
ATOM    763  N   TYR X 375      18.372  18.303  18.992       14.50           N  
ATOM    764  CA  TYR X 375      16.971  18.673  18.864       14.57           C  
ATOM    765  C   TYR X 375      16.289  17.839  17.790       14.47           C  
ATOM    766  O   TYR X 375      16.856  17.621  16.712       15.01           O  
ATOM    767  CB  TYR X 375      16.819  20.148  18.513       15.12           C  
ATOM    768  CG  TYR X 375      17.239  21.062  19.637       15.24           C  
ATOM    769  CD1 TYR X 375      18.578  21.440  19.793       15.84           C  
ATOM    770  CD2 TYR X 375      16.304  21.551  20.542       15.70           C  
ATOM    771  CE1 TYR X 375      18.977  22.275  20.839       15.82           C  
ATOM    772  CE2 TYR X 375      16.680  22.406  21.574       17.19           C  
ATOM    773  CZ  TYR X 375      18.018  22.765  21.717       16.51           C  
ATOM    774  OH  TYR X 375      18.402  23.601  22.744       17.24           O  
ATOM    775  HH  TYR X 375      17.780  23.475  23.517        0.00           H  
ATOM    776  HB2 TYR X 375      17.381  20.346  17.710        0.00           H  
ATOM    777  HB3 TYR X 375      15.861  20.330  18.293        0.00           H  
ATOM    778  H   TYR X 375      19.000  18.487  18.236        0.00           H  
ATOM    779  HD1 TYR X 375      19.261  21.106  19.144        0.00           H  
ATOM    780  HD2 TYR X 375      15.345  21.284  20.450        0.00           H  
ATOM    781  HE1 TYR X 375      19.940  22.517  20.955        0.00           H  
ATOM    782  HE2 TYR X 375      15.994  22.760  22.209        0.00           H  
ATOM    783  HA  TYR X 375      16.538  18.501  19.749        0.00           H  
ATOM    784  N   ALA X 376      15.081  17.391  18.102       13.62           N  
ATOM    785  CA  ALA X 376      14.203  16.715  17.148       13.80           C  
ATOM    786  C   ALA X 376      13.056  17.672  16.830       13.68           C  
ATOM    787  O   ALA X 376      12.339  18.119  17.729       13.97           O  
ATOM    788  CB  ALA X 376      13.671  15.417  17.747       14.22           C  
ATOM    789  HB1 ALA X 376      14.435  14.813  17.974        0.00           H  
ATOM    790  HB2 ALA X 376      13.155  15.616  18.580        0.00           H  
ATOM    791  HB3 ALA X 376      13.074  14.971  17.080        0.00           H  
ATOM    792  H   ALA X 376      14.753  17.522  19.038        0.00           H  
ATOM    793  HA  ALA X 376      14.701  16.478  16.314        0.00           H  
ATOM    794  N   VAL X 377      12.882  17.982  15.539       13.47           N  
ATOM    795  CA  VAL X 377      11.988  19.058  15.117       13.92           C  
ATOM    796  C   VAL X 377      10.944  18.566  14.102       13.79           C  
ATOM    797  O   VAL X 377      11.299  17.962  13.090       13.47           O  
ATOM    798  CB  VAL X 377      12.789  20.195  14.416       14.51           C  
ATOM    799  CG1 VAL X 377      11.974  21.464  14.392       15.29           C  
ATOM    800  CG2 VAL X 377      14.152  20.458  15.093       16.18           C  
ATOM    801 HG11 VAL X 377      11.121  21.307  13.894        0.00           H  
ATOM    802 HG21 VAL X 377      14.009  20.723  16.047        0.00           H  
ATOM    803 HG12 VAL X 377      11.757  21.744  15.327        0.00           H  
ATOM    804 HG13 VAL X 377      12.503  22.182  13.939        0.00           H  
ATOM    805 HG22 VAL X 377      14.708  19.627  15.066        0.00           H  
ATOM    806 HG23 VAL X 377      14.621  21.194  14.605        0.00           H  
ATOM    807  H   VAL X 377      13.378  17.462  14.844        0.00           H  
ATOM    808  HA  VAL X 377      11.537  19.388  15.946        0.00           H  
ATOM    809  HB  VAL X 377      12.973  19.893  13.481        0.00           H  
ATOM    810  N   GLY X 378       9.662  18.815  14.385       13.30           N  
ATOM    811  CA  GLY X 378       8.585  18.522  13.432       12.96           C  
ATOM    812  C   GLY X 378       8.421  17.030  13.172       13.34           C  
ATOM    813  O   GLY X 378       8.678  16.203  14.064       13.40           O  
ATOM    814  HA2 GLY X 378       7.726  18.882  13.797        0.00           H  
ATOM    815  HA3 GLY X 378       8.788  18.979  12.566        0.00           H  
ATOM    816  H   GLY X 378       9.430  19.213  15.273        0.00           H  
ATOM    817  N   GLY X 379       7.993  16.698  11.957       13.16           N  
ATOM    818  CA  GLY X 379       7.697  15.325  11.575       13.19           C  
ATOM    819  C   GLY X 379       6.227  15.024  11.756       13.59           C  
ATOM    820  O   GLY X 379       5.372  15.921  11.732       14.01           O  
ATOM    821  HA2 GLY X 379       7.947  15.188  10.616        0.00           H  
ATOM    822  HA3 GLY X 379       8.234  14.701  12.143        0.00           H  
ATOM    823  H   GLY X 379       7.870  17.422  11.278        0.00           H  
ATOM    824  N   ARG X 380       5.918  13.743  11.917       13.45           N  
ATOM    825  CA  ARG X 380       4.543  13.317  12.122       14.14           C  
ATOM    826  C   ARG X 380       4.547  11.962  12.781       14.50           C  
ATOM    827  O   ARG X 380       5.539  11.227  12.720       15.12           O  
ATOM    828  CB  ARG X 380       3.757  13.270  10.812       14.77           C  
ATOM    829  CG  ARG X 380       4.088  12.131   9.845       16.90           C  
ATOM    830  CD  ARG X 380       3.124  12.225   8.668       18.69           C  
ATOM    831  NE  ARG X 380       3.294  11.185   7.655       20.41           N  
ATOM    832  CZ  ARG X 380       2.703  11.210   6.461       19.70           C  
ATOM    833  NH1 ARG X 380       2.903  10.220   5.599       22.15           N  
ATOM    834  NH2 ARG X 380       1.913  12.232   6.125       22.08           N1+
ATOM    835 HH11 ARG X 380       3.498   9.455   5.846        0.00           H  
ATOM    836 HH21 ARG X 380       1.763  12.981   6.770        0.00           H  
ATOM    837  HB2 ARG X 380       2.787  13.201  11.043        0.00           H  
ATOM    838  HB3 ARG X 380       3.916  14.132  10.331        0.00           H  
ATOM    839  HG2 ARG X 380       5.031  12.218   9.524        0.00           H  
ATOM    840  HG3 ARG X 380       3.981  11.249  10.305        0.00           H  
ATOM    841  HD2 ARG X 380       2.191  12.168   9.023        0.00           H  
ATOM    842  HD3 ARG X 380       3.251  13.114   8.228        0.00           H  
ATOM    843  H   ARG X 380       6.646  13.057  11.897        0.00           H  
ATOM    844  HE  ARG X 380       3.888  10.410   7.870        0.00           H  
ATOM    845 HH12 ARG X 380       2.459  10.240   4.703        0.00           H  
ATOM    846 HH22 ARG X 380       1.471  12.248   5.228        0.00           H  
ATOM    847  HA  ARG X 380       4.088  13.985  12.710        0.00           H  
ATOM    848  N   ASN X 381       3.436  11.654  13.436       14.25           N  
ATOM    849  CA  ASN X 381       3.232  10.334  14.000       14.68           C  
ATOM    850  C   ASN X 381       2.167   9.633  13.184       14.89           C  
ATOM    851  O   ASN X 381       0.958   9.818  13.411       15.71           O  
ATOM    852  CB  ASN X 381       2.852  10.403  15.482       15.22           C  
ATOM    853  CG  ASN X 381       2.594   9.025  16.073       16.09           C  
ATOM    854  OD1 ASN X 381       2.912   8.003  15.459       16.81           O  
ATOM    855  ND2 ASN X 381       2.017   9.000  17.275       18.58           N  
ATOM    856 HD21 ASN X 381       1.780   9.856  17.734        0.00           H  
ATOM    857  HB2 ASN X 381       3.597  10.839  15.987        0.00           H  
ATOM    858  HB3 ASN X 381       2.025  10.957  15.580        0.00           H  
ATOM    859  H   ASN X 381       2.723  12.347  13.543        0.00           H  
ATOM    860 HD22 ASN X 381       1.821   8.125  17.717        0.00           H  
ATOM    861  HA  ASN X 381       4.086   9.815  13.958        0.00           H  
ATOM    862  N   ASN X 382       2.646   8.837  12.225       15.06           N  
ATOM    863  CA  ASN X 382       1.808   8.087  11.311       15.64           C  
ATOM    864  C   ASN X 382       1.713   6.641  11.786       15.95           C  
ATOM    865  O   ASN X 382       2.686   5.880  11.717       16.02           O  
ATOM    866  CB  ASN X 382       2.388   8.170   9.890       16.35           C  
ATOM    867  CG  ASN X 382       1.496   7.518   8.855       18.09           C  
ATOM    868  OD1 ASN X 382       0.367   7.117   9.150       19.84           O  
ATOM    869  ND2 ASN X 382       1.999   7.411   7.621       17.38           N  
ATOM    870 HD21 ASN X 382       2.918   7.753   7.424        0.00           H  
ATOM    871  HB2 ASN X 382       2.511   9.133   9.649        0.00           H  
ATOM    872  HB3 ASN X 382       3.279   7.716   9.878        0.00           H  
ATOM    873  H   ASN X 382       3.638   8.754  12.132        0.00           H  
ATOM    874 HD22 ASN X 382       1.456   6.989   6.895        0.00           H  
ATOM    875  HA  ASN X 382       0.887   8.475  11.293        0.00           H  
ATOM    876  N   SER X 383       0.538   6.276  12.291       17.08           N  
ATOM    877  CA  SER X 383       0.335   4.935  12.829       19.07           C  
ATOM    878  C   SER X 383      -1.030   4.428  12.401       19.58           C  
ATOM    879  O   SER X 383      -1.840   5.193  11.896       18.69           O  
ATOM    880  CB  SER X 383       0.414   4.948  14.356       20.12           C  
ATOM    881  OG  SER X 383      -0.776   5.467  14.918       22.37           O  
ATOM    882  HG  SER X 383      -1.174   6.129  14.283        0.00           H  
ATOM    883  HB2 SER X 383       0.555   4.015  14.686        0.00           H  
ATOM    884  HB3 SER X 383       1.187   5.514  14.642        0.00           H  
ATOM    885  H   SER X 383      -0.218   6.931  12.302        0.00           H  
ATOM    886  HA  SER X 383       1.052   4.334  12.477        0.00           H  
ATOM    887  N   PRO X 384      -1.296   3.135  12.618       20.96           N  
ATOM    888  CA  PRO X 384      -2.593   2.573  12.245       21.87           C  
ATOM    889  C   PRO X 384      -3.769   3.214  12.977       22.56           C  
ATOM    890  O   PRO X 384      -4.912   3.061  12.538       23.24           O  
ATOM    891  CB  PRO X 384      -2.461   1.098  12.654       21.38           C  
ATOM    892  CG  PRO X 384      -1.388   1.103  13.704       22.38           C  
ATOM    893  CD  PRO X 384      -0.411   2.123  13.225       21.69           C  
ATOM    894  HB2 PRO X 384      -3.323   0.752  13.025        0.00           H  
ATOM    895  HB3 PRO X 384      -2.193   0.533  11.873        0.00           H  
ATOM    896  HG2 PRO X 384      -1.763   1.358  14.595        0.00           H  
ATOM    897  HG3 PRO X 384      -0.957   0.204  13.778        0.00           H  
ATOM    898  HD2 PRO X 384       0.219   1.738  12.551        0.00           H  
ATOM    899  HD3 PRO X 384       0.118   2.506  13.983        0.00           H  
ATOM    900  HA  PRO X 384      -2.789   2.724  11.276        0.00           H  
ATOM    901  N   ASP X 385      -3.492   3.923  14.072       22.87           N  
ATOM    902  CA  ASP X 385      -4.527   4.658  14.800       24.23           C  
ATOM    903  C   ASP X 385      -4.809   6.040  14.218       23.72           C  
ATOM    904  O   ASP X 385      -5.700   6.758  14.689       24.32           O  
ATOM    905  CB  ASP X 385      -4.181   4.742  16.286       25.06           C  
ATOM    906  CG  ASP X 385      -4.312   3.390  16.981       27.87           C  
ATOM    907  OD1 ASP X 385      -5.416   2.790  16.940       31.98           O1-
ATOM    908  OD2 ASP X 385      -3.303   2.914  17.541       32.42           O  
ATOM    909  HB2 ASP X 385      -3.240   5.067  16.382        0.00           H  
ATOM    910  HB3 ASP X 385      -4.797   5.394  16.727        0.00           H  
ATOM    911  H   ASP X 385      -2.550   3.953  14.405        0.00           H  
ATOM    912  HA  ASP X 385      -5.375   4.139  14.694        0.00           H  
ATOM    913  N   GLY X 386      -4.057   6.397  13.182       23.02           N  
ATOM    914  CA  GLY X 386      -4.240   7.667  12.496       22.24           C  
ATOM    915  C   GLY X 386      -2.946   8.445  12.419       21.60           C  
ATOM    916  O   GLY X 386      -1.934   8.068  13.013       21.17           O  
ATOM    917  HA2 GLY X 386      -4.573   7.493  11.569        0.00           H  
ATOM    918  HA3 GLY X 386      -4.919   8.211  12.989        0.00           H  
ATOM    919  H   GLY X 386      -3.343   5.773  12.864        0.00           H  
ATOM    920  N   ASN X 387      -2.985   9.541  11.680       20.84           N  
ATOM    921  CA  ASN X 387      -1.817  10.373  11.564       20.47           C  
ATOM    922  C   ASN X 387      -2.011  11.726  12.227       20.09           C  
ATOM    923  O   ASN X 387      -3.099  12.310  12.183       20.16           O  
ATOM    924  CB  ASN X 387      -1.442  10.591  10.111       21.20           C  
ATOM    925  CG  ASN X 387      -0.278  11.534   9.984       22.48           C  
ATOM    926  OD1 ASN X 387       0.833  11.200  10.403       22.90           O  
ATOM    927  ND2 ASN X 387      -0.532  12.747   9.484       24.50           N  
ATOM    928 HD21 ASN X 387      -1.463  12.992   9.214        0.00           H  
ATOM    929  HB2 ASN X 387      -1.199   9.712   9.700        0.00           H  
ATOM    930  HB3 ASN X 387      -2.227  10.972   9.623        0.00           H  
ATOM    931  H   ASN X 387      -3.827   9.792  11.202        0.00           H  
ATOM    932 HD22 ASN X 387       0.209  13.410   9.380        0.00           H  
ATOM    933  HA  ASN X 387      -1.080   9.887  12.034        0.00           H  
ATOM    934  N   THR X 388      -0.948  12.216  12.848       18.77           N  
ATOM    935  CA  THR X 388      -0.939  13.554  13.433       18.92           C  
ATOM    936  C   THR X 388       0.396  14.216  13.104       17.64           C  
ATOM    937  O   THR X 388       1.452  13.770  13.570       16.74           O  
ATOM    938  CB  THR X 388      -1.120  13.483  14.966       18.44           C  
ATOM    939  OG1 THR X 388      -2.283  12.696  15.280       22.27           O  
ATOM    940  CG2 THR X 388      -1.281  14.891  15.573       21.36           C  
ATOM    941 HG21 THR X 388      -0.469  15.439  15.372        0.00           H  
ATOM    942  HG1 THR X 388      -2.948  12.788  14.539        0.00           H  
ATOM    943 HG22 THR X 388      -2.083  15.340  15.178        0.00           H  
ATOM    944 HG23 THR X 388      -1.396  14.808  16.563        0.00           H  
ATOM    945  H   THR X 388      -0.126  11.651  12.918        0.00           H  
ATOM    946  HA  THR X 388      -1.696  14.086  13.054        0.00           H  
ATOM    947  HB  THR X 388      -0.303  13.059  15.357        0.00           H  
ATOM    948  N   ASP X 389       0.365  15.286  12.310       16.95           N  
ATOM    949  CA  ASP X 389       1.593  16.052  12.036       16.29           C  
ATOM    950  C   ASP X 389       2.050  16.756  13.310       15.29           C  
ATOM    951  O   ASP X 389       1.219  17.115  14.162       15.65           O  
ATOM    952  CB  ASP X 389       1.388  17.066  10.922       17.30           C  
ATOM    953  CG  ASP X 389       1.004  16.420   9.617       19.81           C  
ATOM    954  OD1 ASP X 389       1.546  15.334   9.301       20.88           O1-
ATOM    955  OD2 ASP X 389       0.136  16.995   8.925       22.95           O  
ATOM    956  HB2 ASP X 389       0.665  17.701  11.193        0.00           H  
ATOM    957  HB3 ASP X 389       2.237  17.578  10.790        0.00           H  
ATOM    958  H   ASP X 389      -0.500  15.571  11.897        0.00           H  
ATOM    959  HA  ASP X 389       2.298  15.411  11.732        0.00           H  
ATOM    960  N   SER X 390       3.359  16.968  13.415       14.00           N  
ATOM    961  CA  SER X 390       3.962  17.452  14.651       14.06           C  
ATOM    962  C   SER X 390       4.494  18.867  14.525       13.74           C  
ATOM    963  O   SER X 390       5.214  19.166  13.591       13.41           O  
ATOM    964  CB  SER X 390       5.121  16.548  15.069       13.88           C  
ATOM    965  OG  SER X 390       5.681  17.012  16.295       16.02           O  
ATOM    966  HG  SER X 390       5.208  16.570  17.057        0.00           H  
ATOM    967  HB2 SER X 390       4.788  15.613  15.187        0.00           H  
ATOM    968  HB3 SER X 390       5.824  16.556  14.358        0.00           H  
ATOM    969  H   SER X 390       3.945  16.791  12.625        0.00           H  
ATOM    970  HA  SER X 390       3.235  17.442  15.338        0.00           H  
ATOM    971  N   SER X 391       4.132  19.721  15.478       13.55           N  
ATOM    972  CA  SER X 391       4.785  21.017  15.627       13.73           C  
ATOM    973  C   SER X 391       5.801  20.986  16.773       13.98           C  
ATOM    974  O   SER X 391       6.291  22.027  17.207       14.62           O  
ATOM    975  CB  SER X 391       3.736  22.100  15.895       14.77           C  
ATOM    976  OG  SER X 391       3.048  21.796  17.097       16.06           O  
ATOM    977  HG  SER X 391       2.075  21.686  16.896        0.00           H  
ATOM    978  HB2 SER X 391       4.185  22.989  15.980        0.00           H  
ATOM    979  HB3 SER X 391       3.086  22.135  15.136        0.00           H  
ATOM    980  H   SER X 391       3.396  19.469  16.106        0.00           H  
ATOM    981  HA  SER X 391       5.270  21.225  14.778        0.00           H  
ATOM    982  N   ALA X 392       6.112  19.789  17.261       13.91           N  
ATOM    983  CA  ALA X 392       6.931  19.632  18.467       13.94           C  
ATOM    984  C   ALA X 392       8.400  19.929  18.249       14.15           C  
ATOM    985  O   ALA X 392       8.962  19.692  17.165       14.56           O  
ATOM    986  CB  ALA X 392       6.759  18.226  19.066       14.63           C  
ATOM    987  HB1 ALA X 392       5.800  18.077  19.306        0.00           H  
ATOM    988  HB2 ALA X 392       7.037  17.537  18.397        0.00           H  
ATOM    989  HB3 ALA X 392       7.328  18.149  19.885        0.00           H  
ATOM    990  H   ALA X 392       5.778  18.972  16.792        0.00           H  
ATOM    991  HA  ALA X 392       6.595  20.317  19.114        0.00           H  
ATOM    992  N   LEU X 393       9.022  20.460  19.300       14.28           N  
ATOM    993  CA  LEU X 393      10.462  20.565  19.393       14.42           C  
ATOM    994  C   LEU X 393      10.860  19.879  20.686       14.50           C  
ATOM    995  O   LEU X 393      10.368  20.239  21.762       14.80           O  
ATOM    996  CB  LEU X 393      10.923  22.030  19.402       14.69           C  
ATOM    997  CG  LEU X 393      12.432  22.207  19.604       14.80           C  
ATOM    998  CD1 LEU X 393      13.225  21.710  18.395       14.30           C  
ATOM    999  CD2 LEU X 393      12.745  23.666  19.880       14.96           C  
ATOM   1000 HD11 LEU X 393      13.038  20.739  18.246        0.00           H  
ATOM   1001 HD21 LEU X 393      12.446  24.227  19.108        0.00           H  
ATOM   1002  HB2 LEU X 393      10.669  22.446  18.529        0.00           H  
ATOM   1003  HB3 LEU X 393      10.447  22.507  20.141        0.00           H  
ATOM   1004 HD12 LEU X 393      12.955  22.222  17.580        0.00           H  
ATOM   1005 HD13 LEU X 393      14.201  21.844  18.568        0.00           H  
ATOM   1006 HD22 LEU X 393      12.264  23.965  20.704        0.00           H  
ATOM   1007 HD23 LEU X 393      13.731  23.768  20.010        0.00           H  
ATOM   1008  H   LEU X 393       8.469  20.802  20.060        0.00           H  
ATOM   1009  HA  LEU X 393      10.894  20.136  18.600        0.00           H  
ATOM   1010  HG  LEU X 393      12.708  21.654  20.390        0.00           H  
ATOM   1011  N   ASP X 394      11.722  18.878  20.569       14.20           N  
ATOM   1012  CA  ASP X 394      12.194  18.144  21.741       15.14           C  
ATOM   1013  C   ASP X 394      13.713  18.129  21.803       15.86           C  
ATOM   1014  O   ASP X 394      14.388  18.112  20.773       15.86           O  
ATOM   1015  CB  ASP X 394      11.609  16.742  21.736       15.38           C  
ATOM   1016  CG  ASP X 394      10.101  16.769  21.781       17.70           C  
ATOM   1017  OD1 ASP X 394       9.544  16.994  22.880       19.29           O1-
ATOM   1018  OD2 ASP X 394       9.471  16.626  20.709       19.47           O  
ATOM   1019  HB2 ASP X 394      11.903  16.269  20.905        0.00           H  
ATOM   1020  HB3 ASP X 394      11.950  16.243  22.532        0.00           H  
ATOM   1021  H   ASP X 394      12.055  18.621  19.662        0.00           H  
ATOM   1022  HA  ASP X 394      11.879  18.610  22.568        0.00           H  
ATOM   1023  N   CYS X 395      14.245  18.158  23.022       16.02           N  
ATOM   1024  CA  CYS X 395      15.677  18.318  23.205       16.42           C  
ATOM   1025  C   CYS X 395      16.232  17.127  23.966       16.03           C  
ATOM   1026  O   CYS X 395      15.684  16.755  25.011       16.09           O  
ATOM   1027  CB  CYS X 395      15.951  19.625  23.960       17.25           C  
ATOM   1028  SG  CYS X 395      17.710  20.005  24.205       21.31           S  
ATOM   1029  HG  CYS X 395      17.790  20.869  24.702        0.00           H  
ATOM   1030  HB2 CYS X 395      15.536  20.376  23.446        0.00           H  
ATOM   1031  HB3 CYS X 395      15.516  19.566  24.858        0.00           H  
ATOM   1032  H   CYS X 395      13.652  18.069  23.822        0.00           H  
ATOM   1033  HA  CYS X 395      16.130  18.362  22.315        0.00           H  
ATOM   1034  N   TYR X 396      17.286  16.513  23.428       14.92           N  
ATOM   1035  CA  TYR X 396      17.943  15.388  24.083       14.57           C  
ATOM   1036  C   TYR X 396      19.329  15.798  24.576       14.43           C  
ATOM   1037  O   TYR X 396      20.137  16.347  23.816       14.23           O  
ATOM   1038  CB  TYR X 396      18.073  14.212  23.120       13.84           C  
ATOM   1039  CG  TYR X 396      18.842  13.033  23.674       13.76           C  
ATOM   1040  CD1 TYR X 396      18.222  12.120  24.523       12.41           C  
ATOM   1041  CD2 TYR X 396      20.173  12.821  23.329       13.88           C  
ATOM   1042  CE1 TYR X 396      18.918  11.017  25.036       13.71           C  
ATOM   1043  CE2 TYR X 396      20.886  11.721  23.836       13.84           C  
ATOM   1044  CZ  TYR X 396      20.254  10.829  24.701       14.49           C  
ATOM   1045  OH  TYR X 396      20.940   9.739  25.204       14.82           O  
ATOM   1046  HH  TYR X 396      20.297   8.986  25.344        0.00           H  
ATOM   1047  HB2 TYR X 396      17.154  13.902  22.876        0.00           H  
ATOM   1048  HB3 TYR X 396      18.538  14.531  22.294        0.00           H  
ATOM   1049  H   TYR X 396      17.637  16.834  22.548        0.00           H  
ATOM   1050  HD1 TYR X 396      17.263  12.254  24.771        0.00           H  
ATOM   1051  HD2 TYR X 396      20.629  13.461  22.711        0.00           H  
ATOM   1052  HE1 TYR X 396      18.456  10.368  25.640        0.00           H  
ATOM   1053  HE2 TYR X 396      21.842  11.579  23.578        0.00           H  
ATOM   1054  HA  TYR X 396      17.384  15.111  24.864        0.00           H  
ATOM   1055  N   ASN X 397      19.617  15.506  25.845       14.73           N  
ATOM   1056  CA  ASN X 397      20.937  15.783  26.379       14.76           C  
ATOM   1057  C   ASN X 397      21.704  14.479  26.544       15.21           C  
ATOM   1058  O   ASN X 397      21.325  13.644  27.373       14.54           O  
ATOM   1059  CB  ASN X 397      20.840  16.522  27.718       14.89           C  
ATOM   1060  CG  ASN X 397      22.204  16.970  28.243       15.79           C  
ATOM   1061  OD1 ASN X 397      23.258  16.557  27.739       17.62           O  
ATOM   1062  ND2 ASN X 397      22.186  17.833  29.250       14.69           N  
ATOM   1063 HD21 ASN X 397      21.313  18.151  29.620        0.00           H  
ATOM   1064  HB2 ASN X 397      20.259  17.328  27.599        0.00           H  
ATOM   1065  HB3 ASN X 397      20.420  15.915  28.392        0.00           H  
ATOM   1066  H   ASN X 397      18.920  15.094  26.431        0.00           H  
ATOM   1067 HD22 ASN X 397      23.045  18.165  29.639        0.00           H  
ATOM   1068  HA  ASN X 397      21.427  16.374  25.738        0.00           H  
ATOM   1069  N   PRO X 398      22.757  14.271  25.721       15.18           N  
ATOM   1070  CA  PRO X 398      23.504  13.023  25.818       15.91           C  
ATOM   1071  C   PRO X 398      24.059  12.776  27.225       16.40           C  
ATOM   1072  O   PRO X 398      24.280  11.626  27.596       17.61           O  
ATOM   1073  CB  PRO X 398      24.668  13.224  24.845       16.43           C  
ATOM   1074  CG  PRO X 398      24.182  14.243  23.884       15.86           C  
ATOM   1075  CD  PRO X 398      23.292  15.155  24.672       15.65           C  
ATOM   1076  HB2 PRO X 398      25.481  13.550  25.327        0.00           H  
ATOM   1077  HB3 PRO X 398      24.889  12.370  24.374        0.00           H  
ATOM   1078  HG2 PRO X 398      24.950  14.752  23.495        0.00           H  
ATOM   1079  HG3 PRO X 398      23.670  13.810  23.142        0.00           H  
ATOM   1080  HD2 PRO X 398      22.558  15.525  24.103        0.00           H  
ATOM   1081  HD3 PRO X 398      23.811  15.913  25.067        0.00           H  
ATOM   1082  HA  PRO X 398      22.923  12.236  25.612        0.00           H  
ATOM   1083  N   MET X 399      24.287  13.852  27.978       16.37           N  
ATOM   1084  CA  MET X 399      24.830  13.737  29.345       16.96           C  
ATOM   1085  C   MET X 399      23.838  13.200  30.377       16.62           C  
ATOM   1086  O   MET X 399      24.253  12.711  31.434       16.46           O  
ATOM   1087  CB  MET X 399      25.378  15.082  29.833       17.77           C  
ATOM   1088  CG  MET X 399      26.624  15.547  29.123       21.89           C  
ATOM   1089  SD  MET X 399      28.066  14.518  29.481       30.92           S  
ATOM   1090  CE  MET X 399      28.572  15.158  31.084       30.23           C  
ATOM   1091  HE1 MET X 399      28.788  16.131  31.005        0.00           H  
ATOM   1092  HB2 MET X 399      24.667  15.774  29.707        0.00           H  
ATOM   1093  HB3 MET X 399      25.584  15.002  30.808        0.00           H  
ATOM   1094  HG2 MET X 399      26.455  15.532  28.137        0.00           H  
ATOM   1095  HG3 MET X 399      26.823  16.486  29.405        0.00           H  
ATOM   1096  HE2 MET X 399      27.829  15.042  31.744        0.00           H  
ATOM   1097  HE3 MET X 399      29.379  14.656  31.395        0.00           H  
ATOM   1098  H   MET X 399      24.085  14.759  27.608        0.00           H  
ATOM   1099  HA  MET X 399      25.565  13.063  29.270        0.00           H  
ATOM   1100  N   THR X 400      22.544  13.318  30.081       15.77           N  
ATOM   1101  CA  THR X 400      21.484  12.833  30.981       15.59           C  
ATOM   1102  C   THR X 400      20.691  11.664  30.386       15.15           C  
ATOM   1103  O   THR X 400      19.957  10.976  31.105       14.79           O  
ATOM   1104  CB  THR X 400      20.488  13.942  31.332       15.84           C  
ATOM   1105  OG1 THR X 400      19.803  14.352  30.141       16.48           O  
ATOM   1106  CG2 THR X 400      21.201  15.149  31.970       16.05           C  
ATOM   1107 HG21 THR X 400      21.667  14.861  32.807        0.00           H  
ATOM   1108  HG1 THR X 400      20.409  14.224  29.356        0.00           H  
ATOM   1109 HG22 THR X 400      21.877  15.518  31.332        0.00           H  
ATOM   1110 HG23 THR X 400      20.523  15.851  32.185        0.00           H  
ATOM   1111  H   THR X 400      22.284  13.751  29.218        0.00           H  
ATOM   1112  HA  THR X 400      21.962  12.523  31.803        0.00           H  
ATOM   1113  HB  THR X 400      19.832  13.586  31.998        0.00           H  
ATOM   1114  N   ASN X 401      20.818  11.456  29.073       14.85           N  
ATOM   1115  CA  ASN X 401      20.024  10.459  28.355       15.53           C  
ATOM   1116  C   ASN X 401      18.526  10.681  28.587       15.50           C  
ATOM   1117  O   ASN X 401      17.752   9.733  28.767       16.62           O  
ATOM   1118  CB  ASN X 401      20.454   9.019  28.716       15.11           C  
ATOM   1119  CG  ASN X 401      19.748   7.963  27.864       16.38           C  
ATOM   1120  OD1 ASN X 401      19.495   8.173  26.676       15.66           O  
ATOM   1121  ND2 ASN X 401      19.409   6.837  28.474       18.43           N  
ATOM   1122 HD21 ASN X 401      19.617   6.712  29.444        0.00           H  
ATOM   1123  HB2 ASN X 401      21.441   8.935  28.581        0.00           H  
ATOM   1124  HB3 ASN X 401      20.241   8.850  29.678        0.00           H  
ATOM   1125  H   ASN X 401      21.481  12.002  28.561        0.00           H  
ATOM   1126 HD22 ASN X 401      18.945   6.112  27.964        0.00           H  
ATOM   1127  HA  ASN X 401      20.199  10.576  27.377        0.00           H  
ATOM   1128  N   GLN X 402      18.128  11.950  28.581       16.07           N  
ATOM   1129  CA  GLN X 402      16.732  12.317  28.751       17.36           C  
ATOM   1130  C   GLN X 402      16.300  13.270  27.648       16.54           C  
ATOM   1131  O   GLN X 402      17.063  14.156  27.244       15.49           O  
ATOM   1132  CB  GLN X 402      16.520  13.039  30.080       17.56           C  
ATOM   1133  CG  GLN X 402      16.840  12.269  31.347       20.40           C  
ATOM   1134  CD  GLN X 402      16.448  13.058  32.589       20.90           C  
ATOM   1135  OE1 GLN X 402      15.528  13.887  32.557       27.50           O  
ATOM   1136  NE2 GLN X 402      17.142  12.819  33.677       19.79           N  
ATOM   1137 HE21 GLN X 402      17.883  12.148  33.660        0.00           H  
ATOM   1138  HB2 GLN X 402      17.091  13.860  30.072        0.00           H  
ATOM   1139  HB3 GLN X 402      15.559  13.312  30.127        0.00           H  
ATOM   1140  HG2 GLN X 402      16.341  11.402  31.338        0.00           H  
ATOM   1141  HG3 GLN X 402      17.821  12.079  31.376        0.00           H  
ATOM   1142  H   GLN X 402      18.808  12.672  28.456        0.00           H  
ATOM   1143 HE22 GLN X 402      16.929  13.308  34.523        0.00           H  
ATOM   1144  HA  GLN X 402      16.196  11.473  28.723        0.00           H  
ATOM   1145  N   TRP X 403      15.059  13.093  27.198       16.90           N  
ATOM   1146  CA  TRP X 403      14.379  14.060  26.337       17.18           C  
ATOM   1147  C   TRP X 403      13.598  15.075  27.157       17.83           C  
ATOM   1148  O   TRP X 403      12.992  14.737  28.178       18.58           O  
ATOM   1149  CB  TRP X 403      13.400  13.349  25.399       16.64           C  
ATOM   1150  CG  TRP X 403      14.042  12.537  24.334       15.94           C  
ATOM   1151  CD1 TRP X 403      14.314  11.196  24.374       15.42           C  
ATOM   1152  CD2 TRP X 403      14.505  13.006  23.066       16.12           C  
ATOM   1153  NE1 TRP X 403      14.911  10.799  23.202       15.63           N  
ATOM   1154  CE2 TRP X 403      15.044  11.893  22.383       15.86           C  
ATOM   1155  CE3 TRP X 403      14.507  14.258  22.436       15.34           C  
ATOM   1156  CZ2 TRP X 403      15.581  11.991  21.085       17.48           C  
ATOM   1157  CZ3 TRP X 403      15.056  14.359  21.148       15.84           C  
ATOM   1158  CH2 TRP X 403      15.585  13.234  20.494       16.15           C  
ATOM   1159  HB2 TRP X 403      12.822  12.746  25.949        0.00           H  
ATOM   1160  HB3 TRP X 403      12.825  14.041  24.962        0.00           H  
ATOM   1161  H   TRP X 403      14.570  12.261  27.461        0.00           H  
ATOM   1162  HD1 TRP X 403      14.108  10.593  25.145        0.00           H  
ATOM   1163  HE1 TRP X 403      15.201   9.868  22.982        0.00           H  
ATOM   1164  HE3 TRP X 403      14.126  15.061  22.894        0.00           H  
ATOM   1165  HZ2 TRP X 403      15.945  11.189  20.611        0.00           H  
ATOM   1166  HZ3 TRP X 403      15.071  15.247  20.688        0.00           H  
ATOM   1167  HH2 TRP X 403      15.973  13.339  19.578        0.00           H  
ATOM   1168  HA  TRP X 403      15.085  14.530  25.808        0.00           H  
ATOM   1169  N   SER X 404      13.596  16.316  26.692       18.10           N  
ATOM   1170  CA  SER X 404      12.823  17.369  27.335       18.83           C  
ATOM   1171  C   SER X 404      12.026  18.106  26.273       19.00           C  
ATOM   1172  O   SER X 404      12.598  18.504  25.249       18.77           O  
ATOM   1173  CB  SER X 404      13.750  18.346  28.048       19.37           C  
ATOM   1174  OG  SER X 404      14.413  17.692  29.113       21.30           O  
ATOM   1175  HG  SER X 404      15.269  17.301  28.773        0.00           H  
ATOM   1176  HB2 SER X 404      14.425  18.698  27.400        0.00           H  
ATOM   1177  HB3 SER X 404      13.216  19.111  28.408        0.00           H  
ATOM   1178  H   SER X 404      14.138  16.534  25.881        0.00           H  
ATOM   1179  HA  SER X 404      12.206  16.964  28.010        0.00           H  
ATOM   1180  N   PRO X 405      10.711  18.281  26.496       19.08           N  
ATOM   1181  CA  PRO X 405       9.932  19.090  25.554       19.38           C  
ATOM   1182  C   PRO X 405      10.367  20.546  25.581       19.25           C  
ATOM   1183  O   PRO X 405      10.761  21.072  26.638       19.86           O  
ATOM   1184  CB  PRO X 405       8.490  18.974  26.075       19.73           C  
ATOM   1185  CG  PRO X 405       8.500  17.777  27.002       21.14           C  
ATOM   1186  CD  PRO X 405       9.878  17.736  27.588       19.81           C  
ATOM   1187  HB2 PRO X 405       8.226  19.802  26.570        0.00           H  
ATOM   1188  HB3 PRO X 405       7.851  18.829  25.319        0.00           H  
ATOM   1189  HG2 PRO X 405       7.814  17.885  27.722        0.00           H  
ATOM   1190  HG3 PRO X 405       8.309  16.937  26.494        0.00           H  
ATOM   1191  HD2 PRO X 405      10.148  16.801  27.817        0.00           H  
ATOM   1192  HD3 PRO X 405       9.939  18.303  28.410        0.00           H  
ATOM   1193  HA  PRO X 405      10.045  18.778  24.611        0.00           H  
ATOM   1194  N   CYS X 406      10.301  21.189  24.422       18.65           N  
ATOM   1195  CA  CYS X 406      10.532  22.627  24.305       19.02           C  
ATOM   1196  C   CYS X 406       9.263  23.254  23.749       18.39           C  
ATOM   1197  O   CYS X 406       8.274  22.536  23.516       18.76           O  
ATOM   1198  CB  CYS X 406      11.701  22.892  23.361       21.07           C  
ATOM   1199  SG  CYS X 406      13.265  22.169  23.834       21.38           S  
ATOM   1200  HG  CYS X 406      13.954  22.405  23.148        0.00           H  
ATOM   1201  HB2 CYS X 406      11.456  22.535  22.460        0.00           H  
ATOM   1202  HB3 CYS X 406      11.827  23.882  23.296        0.00           H  
ATOM   1203  H   CYS X 406      10.085  20.669  23.596        0.00           H  
ATOM   1204  HA  CYS X 406      10.755  23.020  25.197        0.00           H  
ATOM   1205  N   ALA X 407       9.291  24.570  23.515       17.72           N  
ATOM   1206  CA  ALA X 407       8.156  25.298  22.933       17.26           C  
ATOM   1207  C   ALA X 407       7.874  24.784  21.518       16.87           C  
ATOM   1208  O   ALA X 407       8.823  24.565  20.758       16.58           O  
ATOM   1209  CB  ALA X 407       8.434  26.796  22.910       17.67           C  
ATOM   1210  HB1 ALA X 407       8.586  27.125  23.842        0.00           H  
ATOM   1211  HB2 ALA X 407       9.251  26.980  22.363        0.00           H  
ATOM   1212  HB3 ALA X 407       7.648  27.267  22.510        0.00           H  
ATOM   1213  H   ALA X 407      10.120  25.080  23.746        0.00           H  
ATOM   1214  HA  ALA X 407       7.349  25.139  23.501        0.00           H  
ATOM   1215  N   PRO X 408       6.586  24.565  21.170       16.69           N  
ATOM   1216  CA  PRO X 408       6.247  24.099  19.821       16.59           C  
ATOM   1217  C   PRO X 408       6.297  25.205  18.781       16.26           C  
ATOM   1218  O   PRO X 408       6.213  26.404  19.110       16.11           O  
ATOM   1219  CB  PRO X 408       4.814  23.589  19.973       17.08           C  
ATOM   1220  CG  PRO X 408       4.238  24.452  21.035       17.72           C  
ATOM   1221  CD  PRO X 408       5.380  24.725  22.005       17.89           C  
ATOM   1222  HB2 PRO X 408       4.307  23.688  19.117        0.00           H  
ATOM   1223  HB3 PRO X 408       4.803  22.628  20.249        0.00           H  
ATOM   1224  HG2 PRO X 408       3.896  25.307  20.645        0.00           H  
ATOM   1225  HG3 PRO X 408       3.487  23.983  21.500        0.00           H  
ATOM   1226  HD2 PRO X 408       5.376  24.069  22.760        0.00           H  
ATOM   1227  HD3 PRO X 408       5.321  25.651  22.378        0.00           H  
ATOM   1228  HA  PRO X 408       6.897  23.411  19.498        0.00           H  
ATOM   1229  N   MET X 409       6.454  24.798  17.524       15.47           N  
ATOM   1230  CA  MET X 409       6.412  25.734  16.408       15.39           C  
ATOM   1231  C   MET X 409       5.010  26.292  16.192       15.09           C  
ATOM   1232  O   MET X 409       4.031  25.783  16.746       15.35           O  
ATOM   1233  CB  MET X 409       6.887  25.031  15.134       14.89           C  
ATOM   1234  CG  MET X 409       8.309  24.537  15.230       15.46           C  
ATOM   1235  SD  MET X 409       8.860  23.714  13.735       15.52           S  
ATOM   1236  CE  MET X 409       7.874  22.214  13.792       14.81           C  
ATOM   1237  HE1 MET X 409       8.080  21.707  14.629        0.00           H  
ATOM   1238  HB2 MET X 409       6.287  24.251  14.956        0.00           H  
ATOM   1239  HB3 MET X 409       6.822  25.672  14.370        0.00           H  
ATOM   1240  HG2 MET X 409       8.909  25.317  15.408        0.00           H  
ATOM   1241  HG3 MET X 409       8.376  23.895  15.993        0.00           H  
ATOM   1242  HE2 MET X 409       6.902  22.448  13.785        0.00           H  
ATOM   1243  HE3 MET X 409       8.091  21.652  12.994        0.00           H  
ATOM   1244  H   MET X 409       6.604  23.827  17.341        0.00           H  
ATOM   1245  HA  MET X 409       7.017  26.500  16.625        0.00           H  
ATOM   1246  N   SER X 410       4.912  27.325  15.356       15.40           N  
ATOM   1247  CA  SER X 410       3.619  27.932  15.034       15.78           C  
ATOM   1248  C   SER X 410       2.652  26.985  14.312       15.66           C  
ATOM   1249  O   SER X 410       1.432  27.153  14.399       16.50           O  
ATOM   1250  CB  SER X 410       3.813  29.167  14.154       15.76           C  
ATOM   1251  OG  SER X 410       4.309  28.782  12.883       16.81           O  
ATOM   1252  HG  SER X 410       5.186  28.317  13.003        0.00           H  
ATOM   1253  HB2 SER X 410       2.937  29.637  14.042        0.00           H  
ATOM   1254  HB3 SER X 410       4.463  29.789  14.590        0.00           H  
ATOM   1255  H   SER X 410       5.742  27.695  14.938        0.00           H  
ATOM   1256  HA  SER X 410       3.214  28.171  15.916        0.00           H  
ATOM   1257  N   VAL X 411       3.222  26.019  13.588       15.12           N  
ATOM   1258  CA  VAL X 411       2.459  25.103  12.731       14.47           C  
ATOM   1259  C   VAL X 411       3.149  23.746  12.711       14.34           C  
ATOM   1260  O   VAL X 411       4.362  23.673  12.900       14.56           O  
ATOM   1261  CB  VAL X 411       2.362  25.595  11.257       14.91           C  
ATOM   1262  CG1 VAL X 411       1.404  26.771  11.124       13.75           C  
ATOM   1263  CG2 VAL X 411       3.735  25.944  10.703       13.96           C  
ATOM   1264 HG11 VAL X 411       0.491  26.498  11.428        0.00           H  
ATOM   1265 HG21 VAL X 411       4.147  26.669  11.256        0.00           H  
ATOM   1266 HG12 VAL X 411       1.722  27.531  11.691        0.00           H  
ATOM   1267 HG13 VAL X 411       1.370  27.056  10.166        0.00           H  
ATOM   1268 HG22 VAL X 411       4.326  25.138  10.732        0.00           H  
ATOM   1269 HG23 VAL X 411       3.635  26.255   9.758        0.00           H  
ATOM   1270  H   VAL X 411       4.216  25.914  13.631        0.00           H  
ATOM   1271  HA  VAL X 411       1.536  25.054  13.112        0.00           H  
ATOM   1272  HB  VAL X 411       1.993  24.841  10.713        0.00           H  
ATOM   1273  N   PRO X 412       2.371  22.657  12.508       13.80           N  
ATOM   1274  CA  PRO X 412       3.041  21.364  12.294       13.68           C  
ATOM   1275  C   PRO X 412       3.833  21.361  10.993       13.52           C  
ATOM   1276  O   PRO X 412       3.417  22.004  10.010       13.93           O  
ATOM   1277  CB  PRO X 412       1.875  20.365  12.198       14.04           C  
ATOM   1278  CG  PRO X 412       0.733  21.038  12.931       14.10           C  
ATOM   1279  CD  PRO X 412       0.898  22.500  12.559       14.38           C  
ATOM   1280  HB2 PRO X 412       1.633  20.194  11.243        0.00           H  
ATOM   1281  HB3 PRO X 412       2.114  19.497  12.634        0.00           H  
ATOM   1282  HG2 PRO X 412      -0.151  20.684  12.624        0.00           H  
ATOM   1283  HG3 PRO X 412       0.810  20.907  13.919        0.00           H  
ATOM   1284  HD2 PRO X 412       0.493  23.099  13.250        0.00           H  
ATOM   1285  HD3 PRO X 412       0.480  22.698  11.672        0.00           H  
ATOM   1286  HA  PRO X 412       3.694  21.150  13.021        0.00           H  
ATOM   1287  N   ARG X 413       4.974  20.661  10.990       13.26           N  
ATOM   1288  CA  ARG X 413       5.831  20.606   9.809       13.25           C  
ATOM   1289  C   ARG X 413       6.354  19.201   9.579       12.81           C  
ATOM   1290  O   ARG X 413       7.414  18.845  10.090       13.31           O  
ATOM   1291  CB  ARG X 413       7.000  21.570   9.944       13.14           C  
ATOM   1292  CG  ARG X 413       6.565  23.031  10.024       13.79           C  
ATOM   1293  CD  ARG X 413       7.796  23.918  10.186       13.64           C  
ATOM   1294  NE  ARG X 413       7.439  25.318  10.424       14.31           N  
ATOM   1295  CZ  ARG X 413       7.201  26.200   9.456       15.26           C  
ATOM   1296  NH1 ARG X 413       7.287  25.828   8.172       14.78           N  
ATOM   1297  NH2 ARG X 413       6.876  27.458   9.773       15.44           N1+
ATOM   1298 HH11 ARG X 413       7.530  24.886   7.939        0.00           H  
ATOM   1299 HH21 ARG X 413       6.813  27.731  10.733        0.00           H  
ATOM   1300  HB2 ARG X 413       7.509  21.341  10.774        0.00           H  
ATOM   1301  HB3 ARG X 413       7.601  21.458   9.153        0.00           H  
ATOM   1302  HG2 ARG X 413       6.078  23.282   9.188        0.00           H  
ATOM   1303  HG3 ARG X 413       5.955  23.158  10.806        0.00           H  
ATOM   1304  HD2 ARG X 413       8.336  23.585  10.959        0.00           H  
ATOM   1305  HD3 ARG X 413       8.349  23.862   9.355        0.00           H  
ATOM   1306  H   ARG X 413       5.245  20.165  11.815        0.00           H  
ATOM   1307  HE  ARG X 413       7.370  25.630  11.371        0.00           H  
ATOM   1308 HH12 ARG X 413       7.108  26.492   7.446        0.00           H  
ATOM   1309 HH22 ARG X 413       6.696  28.125   9.050        0.00           H  
ATOM   1310  HA  ARG X 413       5.276  20.875   9.022        0.00           H  
ATOM   1311  N   ASN X 414       5.602  18.414   8.817       12.48           N  
ATOM   1312  CA  ASN X 414       6.070  17.096   8.388       12.42           C  
ATOM   1313  C   ASN X 414       7.038  17.283   7.223       12.51           C  
ATOM   1314  O   ASN X 414       6.790  18.117   6.354       12.60           O  
ATOM   1315  CB  ASN X 414       4.870  16.248   7.938       12.87           C  
ATOM   1316  CG  ASN X 414       5.274  14.915   7.367       14.58           C  
ATOM   1317  OD1 ASN X 414       4.788  14.507   6.329       17.08           O  
ATOM   1318  ND2 ASN X 414       6.176  14.230   8.067       20.22           N  
ATOM   1319 HD21 ASN X 414       6.542  14.609   8.917        0.00           H  
ATOM   1320  HB2 ASN X 414       4.274  16.093   8.726        0.00           H  
ATOM   1321  HB3 ASN X 414       4.362  16.754   7.241        0.00           H  
ATOM   1322  H   ASN X 414       4.697  18.729   8.531        0.00           H  
ATOM   1323 HD22 ASN X 414       6.487  13.337   7.742        0.00           H  
ATOM   1324  HA  ASN X 414       6.531  16.629   9.143        0.00           H  
ATOM   1325  N   ARG X 415       8.103  16.480   7.162       12.41           N  
ATOM   1326  CA  ARG X 415       9.091  16.584   6.067       11.96           C  
ATOM   1327  C   ARG X 415       9.709  17.996   6.025       13.03           C  
ATOM   1328  O   ARG X 415       9.931  18.616   4.975       12.40           O  
ATOM   1329  CB  ARG X 415       8.498  16.130   4.731       12.04           C  
ATOM   1330  CG  ARG X 415       8.033  14.680   4.744       12.83           C  
ATOM   1331  CD  ARG X 415       7.681  14.208   3.345       14.16           C  
ATOM   1332  NE  ARG X 415       8.921  14.045   2.573       15.53           N  
ATOM   1333  CZ  ARG X 415       8.982  14.016   1.241       16.21           C  
ATOM   1334  NH1 ARG X 415       7.881  14.139   0.507       17.01           N  
ATOM   1335  NH2 ARG X 415      10.162  13.878   0.651       18.84           N1+
ATOM   1336 HH11 ARG X 415       6.993  14.255   0.953        0.00           H  
ATOM   1337 HH21 ARG X 415      10.991  13.797   1.204        0.00           H  
ATOM   1338  HB2 ARG X 415       7.717  16.715   4.513        0.00           H  
ATOM   1339  HB3 ARG X 415       9.193  16.236   4.019        0.00           H  
ATOM   1340  HG2 ARG X 415       8.763  14.104   5.112        0.00           H  
ATOM   1341  HG3 ARG X 415       7.227  14.598   5.331        0.00           H  
ATOM   1342  HD2 ARG X 415       7.196  13.335   3.395        0.00           H  
ATOM   1343  HD3 ARG X 415       7.092  14.882   2.899        0.00           H  
ATOM   1344  H   ARG X 415       8.236  15.791   7.875        0.00           H  
ATOM   1345  HE  ARG X 415       9.777  13.949   3.081        0.00           H  
ATOM   1346 HH12 ARG X 415       7.940  14.116  -0.491        0.00           H  
ATOM   1347 HH22 ARG X 415      10.222  13.855  -0.347        0.00           H  
ATOM   1348  HA  ARG X 415       9.844  15.953   6.251        0.00           H  
ATOM   1349  N   ILE X 416      10.005  18.460   7.230       13.21           N  
ATOM   1350  CA  ILE X 416      10.676  19.702   7.535       13.28           C  
ATOM   1351  C   ILE X 416      12.174  19.647   7.184       13.41           C  
ATOM   1352  O   ILE X 416      12.766  18.545   7.122       13.19           O  
ATOM   1353  CB  ILE X 416      10.533  19.915   9.049       13.34           C  
ATOM   1354  CG1 ILE X 416      10.931  21.331   9.454       14.70           C  
ATOM   1355  CG2 ILE X 416      11.352  18.857   9.812       14.22           C  
ATOM   1356  CD1 ILE X 416      10.736  21.570  10.936       15.36           C  
ATOM   1357 HG21 ILE X 416      11.024  17.942   9.576        0.00           H  
ATOM   1358 HD11 ILE X 416       9.775  21.434  11.175        0.00           H  
ATOM   1359 HG12 ILE X 416      11.893  21.476   9.224        0.00           H  
ATOM   1360 HG13 ILE X 416      10.373  21.985   8.943        0.00           H  
ATOM   1361 HG22 ILE X 416      12.317  18.931   9.560        0.00           H  
ATOM   1362 HG23 ILE X 416      11.247  19.011  10.795        0.00           H  
ATOM   1363 HD12 ILE X 416      11.296  20.927  11.458        0.00           H  
ATOM   1364 HD13 ILE X 416      11.009  22.507  11.153        0.00           H  
ATOM   1365  H   ILE X 416       9.736  17.892   8.008        0.00           H  
ATOM   1366  HA  ILE X 416      10.270  20.443   7.000        0.00           H  
ATOM   1367  HB  ILE X 416       9.570  19.804   9.294        0.00           H  
ATOM   1368  N   GLY X 417      12.774  20.826   6.960       13.01           N  
ATOM   1369  CA  GLY X 417      14.238  20.949   6.904       12.94           C  
ATOM   1370  C   GLY X 417      14.671  21.944   7.968       12.83           C  
ATOM   1371  O   GLY X 417      13.940  22.882   8.281       12.51           O  
ATOM   1372  HA2 GLY X 417      14.661  20.059   7.076        0.00           H  
ATOM   1373  HA3 GLY X 417      14.519  21.273   6.001        0.00           H  
ATOM   1374  H   GLY X 417      12.211  21.642   6.828        0.00           H  
ATOM   1375  N   VAL X 418      15.827  21.709   8.576       12.55           N  
ATOM   1376  CA  VAL X 418      16.336  22.672   9.551       13.85           C  
ATOM   1377  C   VAL X 418      17.792  23.079   9.307       13.64           C  
ATOM   1378  O   VAL X 418      18.555  22.357   8.675       14.15           O  
ATOM   1379  CB  VAL X 418      16.193  22.179  11.005       14.62           C  
ATOM   1380  CG1 VAL X 418      14.727  21.818  11.308       15.67           C  
ATOM   1381  CG2 VAL X 418      17.131  21.005  11.293       16.38           C  
ATOM   1382 HG11 VAL X 418      14.148  22.623  11.178        0.00           H  
ATOM   1383 HG21 VAL X 418      16.919  20.245  10.678        0.00           H  
ATOM   1384 HG12 VAL X 418      14.422  21.095  10.688        0.00           H  
ATOM   1385 HG13 VAL X 418      14.658  21.502  12.254        0.00           H  
ATOM   1386 HG22 VAL X 418      18.079  21.286  11.146        0.00           H  
ATOM   1387 HG23 VAL X 418      17.008  20.716  12.242        0.00           H  
ATOM   1388  H   VAL X 418      16.346  20.880   8.369        0.00           H  
ATOM   1389  HA  VAL X 418      15.759  23.478   9.419        0.00           H  
ATOM   1390  HB  VAL X 418      16.462  22.924  11.615        0.00           H  
ATOM   1391  N   GLY X 419      18.149  24.258   9.820       13.46           N  
ATOM   1392  CA  GLY X 419      19.531  24.740   9.799       14.19           C  
ATOM   1393  C   GLY X 419      19.775  25.567  11.051       14.04           C  
ATOM   1394  O   GLY X 419      18.825  26.097  11.650       15.54           O  
ATOM   1395  HA2 GLY X 419      20.160  23.963   9.777        0.00           H  
ATOM   1396  HA3 GLY X 419      19.682  25.303   8.987        0.00           H  
ATOM   1397  H   GLY X 419      17.445  24.835  10.235        0.00           H  
ATOM   1398  N   VAL X 420      21.033  25.657  11.470       14.04           N  
ATOM   1399  CA  VAL X 420      21.413  26.444  12.643       14.74           C  
ATOM   1400  C   VAL X 420      22.301  27.630  12.229       15.09           C  
ATOM   1401  O   VAL X 420      23.291  27.463  11.525       15.42           O  
ATOM   1402  CB  VAL X 420      22.137  25.545  13.677       14.37           C  
ATOM   1403  CG1 VAL X 420      22.568  26.354  14.890       15.10           C  
ATOM   1404  CG2 VAL X 420      21.216  24.393  14.119       15.55           C  
ATOM   1405 HG11 VAL X 420      23.190  27.083  14.605        0.00           H  
ATOM   1406 HG21 VAL X 420      20.386  24.766  14.534        0.00           H  
ATOM   1407 HG12 VAL X 420      21.766  26.763  15.326        0.00           H  
ATOM   1408 HG13 VAL X 420      23.031  25.749  15.537        0.00           H  
ATOM   1409 HG22 VAL X 420      20.963  23.839  13.326        0.00           H  
ATOM   1410 HG23 VAL X 420      21.701  23.826  14.785        0.00           H  
ATOM   1411  H   VAL X 420      21.745  25.169  10.965        0.00           H  
ATOM   1412  HA  VAL X 420      20.586  26.810  13.069        0.00           H  
ATOM   1413  HB  VAL X 420      22.953  25.165  13.241        0.00           H  
ATOM   1414  N   ILE X 421      21.928  28.835  12.654       15.44           N  
ATOM   1415  CA  ILE X 421      22.795  30.008  12.478       16.57           C  
ATOM   1416  C   ILE X 421      22.843  30.768  13.800       17.10           C  
ATOM   1417  O   ILE X 421      21.800  31.041  14.387       17.74           O  
ATOM   1418  CB  ILE X 421      22.285  30.975  11.392       16.52           C  
ATOM   1419  CG1 ILE X 421      22.059  30.249  10.066       17.11           C  
ATOM   1420  CG2 ILE X 421      23.285  32.117  11.182       16.83           C  
ATOM   1421  CD1 ILE X 421      21.389  31.113   9.010       17.38           C  
ATOM   1422 HG21 ILE X 421      23.405  32.621  12.037        0.00           H  
ATOM   1423 HD11 ILE X 421      20.496  31.418   9.341        0.00           H  
ATOM   1424 HG12 ILE X 421      22.945  29.945   9.715        0.00           H  
ATOM   1425 HG13 ILE X 421      21.484  29.449  10.234        0.00           H  
ATOM   1426 HG22 ILE X 421      24.168  31.745  10.897        0.00           H  
ATOM   1427 HG23 ILE X 421      22.934  32.731  10.475        0.00           H  
ATOM   1428 HD12 ILE X 421      21.956  31.914   8.819        0.00           H  
ATOM   1429 HD13 ILE X 421      21.274  30.575   8.175        0.00           H  
ATOM   1430  H   ILE X 421      21.041  28.944  13.102        0.00           H  
ATOM   1431  HA  ILE X 421      23.695  29.677  12.193        0.00           H  
ATOM   1432  HB  ILE X 421      21.412  31.348  11.705        0.00           H  
ATOM   1433  N   ASP X 422      24.054  31.089  14.261       18.42           N  
ATOM   1434  CA  ASP X 422      24.261  31.879  15.485       19.15           C  
ATOM   1435  C   ASP X 422      23.520  31.267  16.668       18.80           C  
ATOM   1436  O   ASP X 422      22.958  31.987  17.506       18.95           O  
ATOM   1437  CB  ASP X 422      23.825  33.344  15.312       19.95           C  
ATOM   1438  CG  ASP X 422      24.610  34.082  14.235       22.41           C  
ATOM   1439  OD1 ASP X 422      25.723  33.647  13.861       26.55           O1-
ATOM   1440  OD2 ASP X 422      24.096  35.114  13.757       26.60           O  
ATOM   1441  HB2 ASP X 422      22.855  33.362  15.070        0.00           H  
ATOM   1442  HB3 ASP X 422      23.952  33.820  16.182        0.00           H  
ATOM   1443  H   ASP X 422      24.857  30.779  13.752        0.00           H  
ATOM   1444  HA  ASP X 422      25.244  31.864  15.667        0.00           H  
ATOM   1445  N   GLY X 423      23.509  29.935  16.723       17.74           N  
ATOM   1446  CA  GLY X 423      22.869  29.217  17.828       17.46           C  
ATOM   1447  C   GLY X 423      21.345  29.237  17.856       16.83           C  
ATOM   1448  O   GLY X 423      20.741  28.934  18.887       17.02           O  
ATOM   1449  HA2 GLY X 423      23.162  28.262  17.783        0.00           H  
ATOM   1450  HA3 GLY X 423      23.196  29.617  18.684        0.00           H  
ATOM   1451  H   GLY X 423      23.948  29.413  15.992        0.00           H  
ATOM   1452  N   HIS X 424      20.724  29.606  16.733       16.29           N  
ATOM   1453  CA  HIS X 424      19.271  29.583  16.582       16.30           C  
ATOM   1454  C   HIS X 424      18.904  28.534  15.552       15.63           C  
ATOM   1455  O   HIS X 424      19.631  28.345  14.576       16.40           O  
ATOM   1456  CB  HIS X 424      18.732  30.941  16.104       16.95           C  
ATOM   1457  CG  HIS X 424      19.046  32.088  17.022       19.46           C  
ATOM   1458  ND1 HIS X 424      19.519  31.915  18.306       24.14           N  
ATOM   1459  CD2 HIS X 424      18.946  33.423  16.835       23.95           C  
ATOM   1460  CE1 HIS X 424      19.707  33.098  18.868       24.51           C  
ATOM   1461  NE2 HIS X 424      19.364  34.029  17.997       25.28           N  
ATOM   1462  HB2 HIS X 424      19.127  31.138  15.206        0.00           H  
ATOM   1463  HB3 HIS X 424      17.738  30.873  16.015        0.00           H  
ATOM   1464  H   HIS X 424      21.279  29.912  15.960        0.00           H  
ATOM   1465  HD2 HIS X 424      18.628  33.884  16.007        0.00           H  
ATOM   1466  HE1 HIS X 424      20.050  33.259  19.793        0.00           H  
ATOM   1467  HE2 HIS X 424      19.402  35.016  18.156        0.00           H  
ATOM   1468  HA  HIS X 424      18.868  29.375  17.473        0.00           H  
ATOM   1469  N   ILE X 425      17.774  27.866  15.768       14.40           N  
ATOM   1470  CA  ILE X 425      17.323  26.821  14.843       14.24           C  
ATOM   1471  C   ILE X 425      16.298  27.410  13.893       14.07           C  
ATOM   1472  O   ILE X 425      15.279  27.966  14.327       15.11           O  
ATOM   1473  CB  ILE X 425      16.649  25.663  15.603       13.67           C  
ATOM   1474  CG1 ILE X 425      17.590  25.085  16.680       14.46           C  
ATOM   1475  CG2 ILE X 425      16.191  24.574  14.645       14.53           C  
ATOM   1476  CD1 ILE X 425      16.935  24.021  17.550       14.79           C  
ATOM   1477 HG21 ILE X 425      15.536  24.954  13.992        0.00           H  
ATOM   1478 HD11 ILE X 425      16.144  24.411  18.021        0.00           H  
ATOM   1479 HG12 ILE X 425      18.384  24.681  16.225        0.00           H  
ATOM   1480 HG13 ILE X 425      17.898  25.832  17.269        0.00           H  
ATOM   1481 HG22 ILE X 425      16.977  24.213  14.144        0.00           H  
ATOM   1482 HG23 ILE X 425      15.759  23.840  15.169        0.00           H  
ATOM   1483 HD12 ILE X 425      16.630  23.259  16.979        0.00           H  
ATOM   1484 HD13 ILE X 425      17.600  23.694  18.221        0.00           H  
ATOM   1485  H   ILE X 425      17.223  28.080  16.575        0.00           H  
ATOM   1486  HA  ILE X 425      18.121  26.475  14.350        0.00           H  
ATOM   1487  HB  ILE X 425      15.841  26.030  16.063        0.00           H  
ATOM   1488  N   TYR X 426      16.558  27.287  12.598       13.71           N  
ATOM   1489  CA  TYR X 426      15.569  27.665  11.590       13.34           C  
ATOM   1490  C   TYR X 426      14.802  26.425  11.135       13.20           C  
ATOM   1491  O   TYR X 426      15.421  25.432  10.723       13.85           O  
ATOM   1492  CB  TYR X 426      16.238  28.316  10.382       14.07           C  
ATOM   1493  CG  TYR X 426      16.745  29.710  10.648       13.99           C  
ATOM   1494  CD1 TYR X 426      17.939  29.927  11.335       15.17           C  
ATOM   1495  CD2 TYR X 426      16.013  30.822  10.217       14.31           C  
ATOM   1496  CE1 TYR X 426      18.397  31.228  11.591       16.77           C  
ATOM   1497  CE2 TYR X 426      16.464  32.125  10.470       15.33           C  
ATOM   1498  CZ  TYR X 426      17.657  32.311  11.149       16.42           C  
ATOM   1499  OH  TYR X 426      18.121  33.591  11.401       18.14           O  
ATOM   1500  HH  TYR X 426      17.475  34.252  11.019        0.00           H  
ATOM   1501  HB2 TYR X 426      17.009  27.745  10.101        0.00           H  
ATOM   1502  HB3 TYR X 426      15.575  28.357   9.635        0.00           H  
ATOM   1503  H   TYR X 426      17.445  26.930  12.306        0.00           H  
ATOM   1504  HD1 TYR X 426      18.476  29.144  11.650        0.00           H  
ATOM   1505  HD2 TYR X 426      15.155  30.685   9.721        0.00           H  
ATOM   1506  HE1 TYR X 426      19.252  31.372  12.089        0.00           H  
ATOM   1507  HE2 TYR X 426      15.930  32.913  10.163        0.00           H  
ATOM   1508  HA  TYR X 426      14.940  28.326  12.000        0.00           H  
ATOM   1509  N   ALA X 427      13.473  26.485  11.234       12.40           N  
ATOM   1510  CA  ALA X 427      12.565  25.430  10.773       12.87           C  
ATOM   1511  C   ALA X 427      11.968  25.908   9.446       13.50           C  
ATOM   1512  O   ALA X 427      11.374  26.985   9.399       13.69           O  
ATOM   1513  CB  ALA X 427      11.461  25.181  11.802       13.03           C  
ATOM   1514  HB1 ALA X 427      11.868  24.901  12.672        0.00           H  
ATOM   1515  HB2 ALA X 427      10.936  26.020  11.944        0.00           H  
ATOM   1516  HB3 ALA X 427      10.857  24.459  11.464        0.00           H  
ATOM   1517  H   ALA X 427      13.071  27.301  11.649        0.00           H  
ATOM   1518  HA  ALA X 427      13.054  24.566  10.653        0.00           H  
ATOM   1519  N   VAL X 428      12.162  25.126   8.380       12.64           N  
ATOM   1520  CA  VAL X 428      11.892  25.542   7.019       13.30           C  
ATOM   1521  C   VAL X 428      10.887  24.594   6.366       12.97           C  
ATOM   1522  O   VAL X 428      11.139  23.393   6.276       13.69           O  
ATOM   1523  CB  VAL X 428      13.207  25.498   6.173       14.22           C  
ATOM   1524  CG1 VAL X 428      12.924  25.871   4.729       14.96           C  
ATOM   1525  CG2 VAL X 428      14.271  26.417   6.765       14.64           C  
ATOM   1526 HG11 VAL X 428      12.265  25.229   4.338        0.00           H  
ATOM   1527 HG21 VAL X 428      13.932  27.358   6.782        0.00           H  
ATOM   1528 HG12 VAL X 428      12.543  26.794   4.687        0.00           H  
ATOM   1529 HG13 VAL X 428      13.778  25.836   4.210        0.00           H  
ATOM   1530 HG22 VAL X 428      14.483  26.131   7.700        0.00           H  
ATOM   1531 HG23 VAL X 428      15.096  26.365   6.202        0.00           H  
ATOM   1532  H   VAL X 428      12.513  24.202   8.530        0.00           H  
ATOM   1533  HA  VAL X 428      11.525  26.472   7.047        0.00           H  
ATOM   1534  HB  VAL X 428      13.559  24.562   6.197        0.00           H  
ATOM   1535  N   GLY X 429       9.784  25.147   5.862       12.89           N  
ATOM   1536  CA  GLY X 429       8.851  24.394   5.015       13.06           C  
ATOM   1537  C   GLY X 429       8.172  23.249   5.737       12.96           C  
ATOM   1538  O   GLY X 429       7.851  23.335   6.921       13.23           O  
ATOM   1539  HA2 GLY X 429       8.148  25.022   4.680        0.00           H  
ATOM   1540  HA3 GLY X 429       9.356  24.024   4.235        0.00           H  
ATOM   1541  H   GLY X 429       9.586  26.105   6.067        0.00           H  
ATOM   1542  N   GLY X 430       8.017  22.144   5.026       12.88           N  
ATOM   1543  CA  GLY X 430       7.269  21.002   5.557       12.97           C  
ATOM   1544  C   GLY X 430       5.777  21.144   5.299       14.09           C  
ATOM   1545  O   GLY X 430       5.326  22.140   4.721       15.12           O  
ATOM   1546  HA2 GLY X 430       7.598  20.165   5.121        0.00           H  
ATOM   1547  HA3 GLY X 430       7.425  20.938   6.543        0.00           H  
ATOM   1548  H   GLY X 430       8.417  22.088   4.111        0.00           H  
ATOM   1549  N   SER X 431       5.007  20.156   5.737       14.37           N  
ATOM   1550  CA  SER X 431       3.572  20.164   5.473       14.58           C  
ATOM   1551  C   SER X 431       2.738  19.990   6.738       13.94           C  
ATOM   1552  O   SER X 431       3.212  19.492   7.757       13.76           O  
ATOM   1553  CB  SER X 431       3.206  19.061   4.475       14.97           C  
ATOM   1554  OG  SER X 431       3.489  17.784   5.009       16.87           O  
ATOM   1555  HG  SER X 431       4.262  17.859   5.639        0.00           H  
ATOM   1556  HB2 SER X 431       2.231  19.121   4.262        0.00           H  
ATOM   1557  HB3 SER X 431       3.731  19.190   3.634        0.00           H  
ATOM   1558  H   SER X 431       5.413  19.401   6.252        0.00           H  
ATOM   1559  HA  SER X 431       3.360  21.063   5.089        0.00           H  
ATOM   1560  N   HIS X 432       1.487  20.423   6.643       14.01           N  
ATOM   1561  CA  HIS X 432       0.503  20.172   7.689       15.05           C  
ATOM   1562  C   HIS X 432      -0.740  19.728   6.931       15.40           C  
ATOM   1563  O   HIS X 432      -1.408  20.556   6.285       15.23           O  
ATOM   1564  CB  HIS X 432       0.231  21.421   8.526       16.09           C  
ATOM   1565  CG  HIS X 432      -0.913  21.253   9.472       17.30           C  
ATOM   1566  ND1 HIS X 432      -1.718  22.301   9.862       20.20           N  
ATOM   1567  CD2 HIS X 432      -1.405  20.148  10.084       19.16           C  
ATOM   1568  CE1 HIS X 432      -2.641  21.853  10.697       19.52           C  
ATOM   1569  NE2 HIS X 432      -2.482  20.550  10.840       19.98           N  
ATOM   1570  HB2 HIS X 432       1.053  21.639   9.052        0.00           H  
ATOM   1571  HB3 HIS X 432       0.028  22.182   7.910        0.00           H  
ATOM   1572  H   HIS X 432       1.211  20.936   5.830        0.00           H  
ATOM   1573  HD2 HIS X 432      -1.052  19.216  10.002        0.00           H  
ATOM   1574  HE1 HIS X 432      -3.342  22.408  11.145        0.00           H  
ATOM   1575  HE2 HIS X 432      -3.051  19.953  11.405        0.00           H  
ATOM   1576  HA  HIS X 432       0.817  19.486   8.345        0.00           H  
ATOM   1577  N   GLY X 433      -1.021  18.429   6.963       15.59           N  
ATOM   1578  CA  GLY X 433      -2.045  17.861   6.081       16.48           C  
ATOM   1579  C   GLY X 433      -1.676  18.123   4.633       17.76           C  
ATOM   1580  O   GLY X 433      -0.563  17.800   4.201       18.72           O  
ATOM   1581  HA2 GLY X 433      -2.110  16.875   6.237        0.00           H  
ATOM   1582  HA3 GLY X 433      -2.930  18.281   6.281        0.00           H  
ATOM   1583  H   GLY X 433      -0.528  17.832   7.596        0.00           H  
ATOM   1584  N   CYS X 434      -2.578  18.771   3.900       18.57           N  
ATOM   1585  CA  CYS X 434      -2.329  19.047   2.487       18.77           C  
ATOM   1586  C   CYS X 434      -1.660  20.404   2.277       19.03           C  
ATOM   1587  O   CYS X 434      -1.320  20.759   1.145       20.00           O  
ATOM   1588  CB  CYS X 434      -3.626  19.002   1.692       19.11           C  
ATOM   1589  SG  CYS X 434      -4.564  20.500   1.907       19.17           S  
ATOM   1590  HG  CYS X 434      -5.407  20.436   1.372        0.00           H  
ATOM   1591  HB2 CYS X 434      -3.412  18.884   0.722        0.00           H  
ATOM   1592  HB3 CYS X 434      -4.174  18.225   2.001        0.00           H  
ATOM   1593  H   CYS X 434      -3.434  19.072   4.320        0.00           H  
ATOM   1594  HA  CYS X 434      -1.708  18.335   2.160        0.00           H  
ATOM   1595  N   ILE X 435      -1.464  21.160   3.357       17.94           N  
ATOM   1596  CA  ILE X 435      -0.785  22.462   3.245       17.26           C  
ATOM   1597  C   ILE X 435       0.722  22.236   3.150       16.78           C  
ATOM   1598  O   ILE X 435       1.309  21.589   4.024       16.69           O  
ATOM   1599  CB  ILE X 435      -1.103  23.398   4.438       17.40           C  
ATOM   1600  CG1 ILE X 435      -2.616  23.665   4.544       17.99           C  
ATOM   1601  CG2 ILE X 435      -0.314  24.717   4.326       17.87           C  
ATOM   1602  CD1 ILE X 435      -3.215  24.441   3.372       20.48           C  
ATOM   1603 HG21 ILE X 435       0.667  24.523   4.321        0.00           H  
ATOM   1604 HD11 ILE X 435      -2.770  25.333   3.296        0.00           H  
ATOM   1605 HG12 ILE X 435      -3.085  22.784   4.609        0.00           H  
ATOM   1606 HG13 ILE X 435      -2.784  24.185   5.381        0.00           H  
ATOM   1607 HG22 ILE X 435      -0.557  25.185   3.477        0.00           H  
ATOM   1608 HG23 ILE X 435      -0.539  25.299   5.108        0.00           H  
ATOM   1609 HD12 ILE X 435      -3.072  23.933   2.522        0.00           H  
ATOM   1610 HD13 ILE X 435      -4.195  24.565   3.530        0.00           H  
ATOM   1611  H   ILE X 435      -1.780  20.841   4.250        0.00           H  
ATOM   1612  HA  ILE X 435      -1.123  22.913   2.419        0.00           H  
ATOM   1613  HB  ILE X 435      -0.815  22.937   5.277        0.00           H  
ATOM   1614  N   HIS X 436       1.322  22.739   2.072       15.77           N  
ATOM   1615  CA  HIS X 436       2.779  22.709   1.866       15.44           C  
ATOM   1616  C   HIS X 436       3.328  24.089   2.191       15.52           C  
ATOM   1617  O   HIS X 436       2.991  25.062   1.523       15.14           O  
ATOM   1618  CB  HIS X 436       3.114  22.297   0.423       15.45           C  
ATOM   1619  CG  HIS X 436       2.699  20.895   0.090       17.78           C  
ATOM   1620  ND1 HIS X 436       1.385  20.483   0.145       18.64           N  
ATOM   1621  CD2 HIS X 436       3.418  19.814  -0.292       19.19           C  
ATOM   1622  CE1 HIS X 436       1.315  19.200  -0.170       20.75           C  
ATOM   1623  NE2 HIS X 436       2.533  18.771  -0.446       20.96           N  
ATOM   1624  HB2 HIS X 436       2.650  22.924  -0.203        0.00           H  
ATOM   1625  HB3 HIS X 436       4.102  22.376   0.290        0.00           H  
ATOM   1626  H   HIS X 436       0.752  23.159   1.366        0.00           H  
ATOM   1627  HD2 HIS X 436       4.407  19.779  -0.436        0.00           H  
ATOM   1628  HE1 HIS X 436       0.481  18.649  -0.195        0.00           H  
ATOM   1629  HE2 HIS X 436       2.773  17.840  -0.722        0.00           H  
ATOM   1630  HA  HIS X 436       3.201  22.031   2.467        0.00           H  
ATOM   1631  N   HIS X 437       4.146  24.183   3.236       14.49           N  
ATOM   1632  CA  HIS X 437       4.537  25.492   3.768       14.38           C  
ATOM   1633  C   HIS X 437       5.613  26.180   2.957       14.23           C  
ATOM   1634  O   HIS X 437       6.564  25.537   2.498       14.25           O  
ATOM   1635  CB  HIS X 437       5.092  25.366   5.183       14.28           C  
ATOM   1636  CG  HIS X 437       4.131  24.789   6.167       15.35           C  
ATOM   1637  ND1 HIS X 437       2.852  25.269   6.331       17.64           N  
ATOM   1638  CD2 HIS X 437       4.282  23.790   7.070       16.56           C  
ATOM   1639  CE1 HIS X 437       2.247  24.580   7.282       18.12           C  
ATOM   1640  NE2 HIS X 437       3.093  23.674   7.743       15.41           N  
ATOM   1641  HB2 HIS X 437       5.903  24.781   5.153        0.00           H  
ATOM   1642  HB3 HIS X 437       5.359  26.276   5.500        0.00           H  
ATOM   1643  H   HIS X 437       4.498  23.351   3.664        0.00           H  
ATOM   1644  HD2 HIS X 437       5.105  23.241   7.218        0.00           H  
ATOM   1645  HE1 HIS X 437       1.309  24.720   7.599        0.00           H  
ATOM   1646  HE2 HIS X 437       2.897  23.011   8.466        0.00           H  
ATOM   1647  HA  HIS X 437       3.697  26.033   3.738        0.00           H  
ATOM   1648  N   ASN X 438       5.466  27.499   2.808       14.02           N  
ATOM   1649  CA  ASN X 438       6.599  28.334   2.440       14.75           C  
ATOM   1650  C   ASN X 438       7.146  29.024   3.684       13.68           C  
ATOM   1651  O   ASN X 438       8.201  29.634   3.647       14.24           O  
ATOM   1652  CB  ASN X 438       6.231  29.365   1.348       15.41           C  
ATOM   1653  CG  ASN X 438       5.129  30.338   1.786       17.65           C  
ATOM   1654  OD1 ASN X 438       4.695  30.334   2.930       20.87           O  
ATOM   1655  ND2 ASN X 438       4.688  31.186   0.863       21.75           N  
ATOM   1656 HD21 ASN X 438       5.074  31.166  -0.059        0.00           H  
ATOM   1657  HB2 ASN X 438       7.049  29.891   1.116        0.00           H  
ATOM   1658  HB3 ASN X 438       5.919  28.873   0.535        0.00           H  
ATOM   1659  H   ASN X 438       4.569  27.917   2.951        0.00           H  
ATOM   1660 HD22 ASN X 438       3.970  31.844   1.091        0.00           H  
ATOM   1661  HA  ASN X 438       7.308  27.746   2.049        0.00           H  
ATOM   1662  N   SER X 439       6.420  28.939   4.793       13.61           N  
ATOM   1663  CA  SER X 439       6.815  29.674   5.991       13.68           C  
ATOM   1664  C   SER X 439       8.068  29.096   6.652       13.59           C  
ATOM   1665  O   SER X 439       8.417  27.918   6.452       13.46           O  
ATOM   1666  CB  SER X 439       5.659  29.739   6.981       14.63           C  
ATOM   1667  OG  SER X 439       5.400  28.450   7.498       14.07           O  
ATOM   1668  HG  SER X 439       4.428  28.379   7.723        0.00           H  
ATOM   1669  HB2 SER X 439       5.895  30.359   7.730        0.00           H  
ATOM   1670  HB3 SER X 439       4.842  30.084   6.519        0.00           H  
ATOM   1671  H   SER X 439       5.599  28.369   4.807        0.00           H  
ATOM   1672  HA  SER X 439       7.048  30.602   5.702        0.00           H  
ATOM   1673  N   VAL X 440       8.738  29.962   7.425       13.60           N  
ATOM   1674  CA  VAL X 440       9.998  29.675   8.088       13.80           C  
ATOM   1675  C   VAL X 440       9.952  30.326   9.463       14.17           C  
ATOM   1676  O   VAL X 440       9.474  31.461   9.604       14.64           O  
ATOM   1677  CB  VAL X 440      11.200  30.278   7.279       14.10           C  
ATOM   1678  CG1 VAL X 440      12.546  29.976   7.960       14.53           C  
ATOM   1679  CG2 VAL X 440      11.224  29.722   5.856       13.61           C  
ATOM   1680 HG11 VAL X 440      12.554  30.369   8.879        0.00           H  
ATOM   1681 HG21 VAL X 440      11.319  28.727   5.885        0.00           H  
ATOM   1682 HG12 VAL X 440      12.676  28.987   8.028        0.00           H  
ATOM   1683 HG13 VAL X 440      13.283  30.376   7.415        0.00           H  
ATOM   1684 HG22 VAL X 440      10.371  29.954   5.388        0.00           H  
ATOM   1685 HG23 VAL X 440      11.997  30.121   5.363        0.00           H  
ATOM   1686  H   VAL X 440       8.342  30.871   7.555        0.00           H  
ATOM   1687  HA  VAL X 440      10.127  28.686   8.155        0.00           H  
ATOM   1688  HB  VAL X 440      11.069  31.269   7.251        0.00           H  
ATOM   1689  N   GLU X 441      10.436  29.624  10.477       13.79           N  
ATOM   1690  CA  GLU X 441      10.506  30.209  11.809       14.61           C  
ATOM   1691  C   GLU X 441      11.817  29.880  12.503       14.69           C  
ATOM   1692  O   GLU X 441      12.497  28.923  12.131       14.98           O  
ATOM   1693  CB  GLU X 441       9.283  29.835  12.651       14.78           C  
ATOM   1694  CG  GLU X 441       8.967  28.339  12.764       15.26           C  
ATOM   1695  CD  GLU X 441       7.563  28.132  13.311       16.34           C  
ATOM   1696  OE1 GLU X 441       7.310  28.535  14.478       17.80           O1-
ATOM   1697  OE2 GLU X 441       6.695  27.593  12.572       17.74           O  
ATOM   1698  HB2 GLU X 441       9.428  30.189  13.575        0.00           H  
ATOM   1699  HB3 GLU X 441       8.485  30.287  12.251        0.00           H  
ATOM   1700  HG2 GLU X 441       9.036  27.917  11.860        0.00           H  
ATOM   1701  HG3 GLU X 441       9.628  27.906  13.377        0.00           H  
ATOM   1702  H   GLU X 441      10.755  28.688  10.327        0.00           H  
ATOM   1703  HA  GLU X 441      10.487  31.203  11.703        0.00           H  
ATOM   1704  N   ARG X 442      12.157  30.680  13.505       14.54           N  
ATOM   1705  CA  ARG X 442      13.465  30.641  14.132       16.09           C  
ATOM   1706  C   ARG X 442      13.314  30.460  15.639       15.70           C  
ATOM   1707  O   ARG X 442      12.575  31.211  16.283       15.80           O  
ATOM   1708  CB  ARG X 442      14.216  31.941  13.829       15.86           C  
ATOM   1709  CG  ARG X 442      15.644  31.987  14.356       17.62           C  
ATOM   1710  CD  ARG X 442      16.247  33.389  14.261       19.18           C  
ATOM   1711  NE  ARG X 442      15.604  34.278  15.226       25.71           N  
ATOM   1712  CZ  ARG X 442      14.944  35.391  14.920       29.32           C  
ATOM   1713  NH1 ARG X 442      14.875  35.815  13.661       31.01           N  
ATOM   1714  NH2 ARG X 442      14.380  36.105  15.890       29.76           N1+
ATOM   1715 HH11 ARG X 442      15.322  35.295  12.933        0.00           H  
ATOM   1716 HH21 ARG X 442      14.454  35.804  16.841        0.00           H  
ATOM   1717  HB2 ARG X 442      14.243  32.063  12.837        0.00           H  
ATOM   1718  HB3 ARG X 442      13.707  32.700  14.236        0.00           H  
ATOM   1719  HG2 ARG X 442      15.646  31.697  15.313        0.00           H  
ATOM   1720  HG3 ARG X 442      16.207  31.355  13.824        0.00           H  
ATOM   1721  HD2 ARG X 442      17.227  33.343  14.452        0.00           H  
ATOM   1722  HD3 ARG X 442      16.112  33.748  13.337        0.00           H  
ATOM   1723  H   ARG X 442      11.484  31.338  13.842        0.00           H  
ATOM   1724  HE  ARG X 442      15.665  34.030  16.193        0.00           H  
ATOM   1725 HH12 ARG X 442      14.376  36.654  13.442        0.00           H  
ATOM   1726 HH22 ARG X 442      13.882  36.943  15.669        0.00           H  
ATOM   1727  HA  ARG X 442      13.985  29.869  13.767        0.00           H  
ATOM   1728  N   TYR X 443      14.040  29.490  16.196       15.24           N  
ATOM   1729  CA  TYR X 443      13.990  29.187  17.633       15.76           C  
ATOM   1730  C   TYR X 443      15.254  29.690  18.330       16.39           C  
ATOM   1731  O   TYR X 443      16.369  29.447  17.859       15.70           O  
ATOM   1732  CB  TYR X 443      13.856  27.678  17.842       15.63           C  
ATOM   1733  CG  TYR X 443      13.821  27.219  19.292       14.99           C  
ATOM   1734  CD1 TYR X 443      12.658  27.355  20.071       15.56           C  
ATOM   1735  CD2 TYR X 443      14.933  26.606  19.870       14.63           C  
ATOM   1736  CE1 TYR X 443      12.624  26.918  21.411       14.48           C  
ATOM   1737  CE2 TYR X 443      14.907  26.155  21.201       14.59           C  
ATOM   1738  CZ  TYR X 443      13.752  26.317  21.957       15.43           C  
ATOM   1739  OH  TYR X 443      13.729  25.872  23.259       16.56           O  
ATOM   1740  HH  TYR X 443      12.796  25.601  23.494        0.00           H  
ATOM   1741  HB2 TYR X 443      13.010  27.378  17.401        0.00           H  
ATOM   1742  HB3 TYR X 443      14.632  27.232  17.395        0.00           H  
ATOM   1743  H   TYR X 443      14.643  28.947  15.612        0.00           H  
ATOM   1744  HD1 TYR X 443      11.842  27.769  19.668        0.00           H  
ATOM   1745  HD2 TYR X 443      15.764  26.485  19.327        0.00           H  
ATOM   1746  HE1 TYR X 443      11.798  27.039  21.962        0.00           H  
ATOM   1747  HE2 TYR X 443      15.714  25.721  21.601        0.00           H  
ATOM   1748  HA  TYR X 443      13.197  29.650  18.028        0.00           H  
ATOM   1749  N   GLU X 444      15.059  30.372  19.457       17.34           N  
ATOM   1750  CA  GLU X 444      16.148  30.853  20.303       19.37           C  
ATOM   1751  C   GLU X 444      16.132  30.032  21.583       18.94           C  
ATOM   1752  O   GLU X 444      15.240  30.213  22.412       18.57           O  
ATOM   1753  CB  GLU X 444      15.962  32.346  20.618       19.26           C  
ATOM   1754  CG  GLU X 444      16.111  33.230  19.381       22.71           C  
ATOM   1755  CD  GLU X 444      15.752  34.685  19.629       23.64           C  
ATOM   1756  OE1 GLU X 444      16.006  35.186  20.753       29.29           O1-
ATOM   1757  OE2 GLU X 444      15.219  35.323  18.688       30.80           O  
ATOM   1758  HB2 GLU X 444      15.050  32.482  21.004        0.00           H  
ATOM   1759  HB3 GLU X 444      16.646  32.621  21.294        0.00           H  
ATOM   1760  HG2 GLU X 444      17.060  33.184  19.070        0.00           H  
ATOM   1761  HG3 GLU X 444      15.515  32.874  18.661        0.00           H  
ATOM   1762  H   GLU X 444      14.119  30.565  19.738        0.00           H  
ATOM   1763  HA  GLU X 444      17.026  30.751  19.835        0.00           H  
ATOM   1764  N   PRO X 445      17.078  29.077  21.712       19.25           N  
ATOM   1765  CA  PRO X 445      17.162  28.207  22.884       19.50           C  
ATOM   1766  C   PRO X 445      17.191  28.943  24.226       20.29           C  
ATOM   1767  O   PRO X 445      16.520  28.511  25.153       20.58           O  
ATOM   1768  CB  PRO X 445      18.442  27.396  22.635       19.22           C  
ATOM   1769  CG  PRO X 445      18.539  27.343  21.110       19.36           C  
ATOM   1770  CD  PRO X 445      18.087  28.722  20.690       18.98           C  
ATOM   1771  HB2 PRO X 445      19.239  27.852  23.031        0.00           H  
ATOM   1772  HB3 PRO X 445      18.367  26.477  23.022        0.00           H  
ATOM   1773  HG2 PRO X 445      19.477  27.164  20.814        0.00           H  
ATOM   1774  HG3 PRO X 445      17.939  26.637  20.734        0.00           H  
ATOM   1775  HD2 PRO X 445      17.683  28.706  19.776        0.00           H  
ATOM   1776  HD3 PRO X 445      18.850  29.368  20.697        0.00           H  
ATOM   1777  HA  PRO X 445      16.342  27.642  22.974        0.00           H  
ATOM   1778  N   GLU X 446      17.905  30.068  24.306       20.81           N  
ATOM   1779  CA  GLU X 446      18.033  30.825  25.567       21.59           C  
ATOM   1780  C   GLU X 446      16.707  31.400  26.082       22.08           C  
ATOM   1781  O   GLU X 446      16.556  31.657  27.293       23.00           O  
ATOM   1782  CB  GLU X 446      19.105  31.925  25.461       21.87           C  
ATOM   1783  CG  GLU X 446      18.769  33.065  24.497        0.00           C  
ATOM   1784  CD  GLU X 446      19.887  34.091  24.356        0.00           C  
ATOM   1785  OE1 GLU X 446      20.395  34.296  23.225        0.00           O1-
ATOM   1786  OE2 GLU X 446      20.256  34.704  25.380        0.00           O  
ATOM   1787  HB2 GLU X 446      19.241  32.315  26.371        0.00           H  
ATOM   1788  HB3 GLU X 446      19.958  31.501  25.157        0.00           H  
ATOM   1789  H   GLU X 446      18.367  30.408  23.487        0.00           H  
ATOM   1790  HA  GLU X 446      18.329  30.156  26.249        0.00           H  
ATOM   1791  HG2 GLU X 446      18.580  32.674  23.596        0.00           H  
ATOM   1792  HG3 GLU X 446      17.949  33.532  24.828        0.00           H  
ATOM   1793  N   ARG X 447      15.756  31.604  25.170       21.78           N  
ATOM   1794  CA  ARG X 447      14.445  32.164  25.508       21.20           C  
ATOM   1795  C   ARG X 447      13.321  31.125  25.374       21.01           C  
ATOM   1796  O   ARG X 447      12.185  31.363  25.801       20.86           O  
ATOM   1797  CB  ARG X 447      14.174  33.403  24.588       21.45           C  
ATOM   1798  CG  ARG X 447      15.204  34.485  24.897        0.00           C  
ATOM   1799  CD  ARG X 447      14.951  35.195  26.206        0.00           C  
ATOM   1800  NE  ARG X 447      15.579  34.368  27.250        0.00           N  
ATOM   1801  CZ  ARG X 447      15.172  34.308  28.497        0.00           C  
ATOM   1802  NH1 ARG X 447      15.830  33.510  29.355        0.00           N  
ATOM   1803  NH2 ARG X 447      14.167  35.020  28.945        0.00           N1+
ATOM   1804  HB2 ARG X 447      14.245  33.131  23.628        0.00           H  
ATOM   1805  HB3 ARG X 447      13.253  33.755  24.758        0.00           H  
ATOM   1806  H   ARG X 447      15.945  31.365  24.217        0.00           H  
ATOM   1807  HA  ARG X 447      14.456  32.448  26.467        0.00           H  
ATOM   1808  HG2 ARG X 447      16.110  34.062  24.932        0.00           H  
ATOM   1809  HG3 ARG X 447      15.190  35.160  24.159        0.00           H  
ATOM   1810  HD2 ARG X 447      15.358  36.108  26.191        0.00           H  
ATOM   1811  HD3 ARG X 447      13.969  35.280  26.372        0.00           H  
ATOM   1812  HE  ARG X 447      16.371  33.814  26.992        0.00           H  
ATOM   1813 HH11 ARG X 447      16.614  32.975  29.040        0.00           H  
ATOM   1814 HH12 ARG X 447      15.535  33.451  30.309        0.00           H  
ATOM   1815 HH21 ARG X 447      13.679  35.639  28.329        0.00           H  
ATOM   1816 HH22 ARG X 447      13.888  34.946  29.902        0.00           H  
ATOM   1817  N   ASP X 448      13.644  29.970  24.783       20.33           N  
ATOM   1818  CA  ASP X 448      12.645  28.940  24.460       20.07           C  
ATOM   1819  C   ASP X 448      11.457  29.547  23.704       19.91           C  
ATOM   1820  O   ASP X 448      10.299  29.387  24.101       20.17           O  
ATOM   1821  CB  ASP X 448      12.195  28.189  25.726       19.99           C  
ATOM   1822  CG  ASP X 448      11.308  26.988  25.421       20.71           C  
ATOM   1823  OD1 ASP X 448      11.534  26.296  24.406       19.28           O1-
ATOM   1824  OD2 ASP X 448      10.376  26.730  26.217       22.51           O  
ATOM   1825  HB2 ASP X 448      13.007  27.872  26.216        0.00           H  
ATOM   1826  HB3 ASP X 448      11.688  28.821  26.311        0.00           H  
ATOM   1827  H   ASP X 448      14.602  29.800  24.552        0.00           H  
ATOM   1828  HA  ASP X 448      13.073  28.269  23.854        0.00           H  
ATOM   1829  N   GLU X 449      11.763  30.240  22.606       19.64           N  
ATOM   1830  CA  GLU X 449      10.768  30.990  21.837       20.10           C  
ATOM   1831  C   GLU X 449      10.987  30.826  20.347       19.12           C  
ATOM   1832  O   GLU X 449      12.126  30.857  19.886       18.27           O  
ATOM   1833  CB  GLU X 449      10.866  32.491  22.141       20.49           C  
ATOM   1834  CG  GLU X 449      10.139  32.957  23.393       23.25           C  
ATOM   1835  CD  GLU X 449      10.205  34.473  23.572       23.13           C  
ATOM   1836  OE1 GLU X 449       9.737  34.968  24.623       30.35           O1-
ATOM   1837  OE2 GLU X 449      10.725  35.176  22.671       27.31           O  
ATOM   1838  HB2 GLU X 449      11.834  32.724  22.240        0.00           H  
ATOM   1839  HB3 GLU X 449      10.489  32.991  21.361        0.00           H  
ATOM   1840  HG2 GLU X 449       9.180  32.679  23.332        0.00           H  
ATOM   1841  HG3 GLU X 449      10.554  32.519  24.191        0.00           H  
ATOM   1842  H   GLU X 449      12.713  30.248  22.295        0.00           H  
ATOM   1843  HA  GLU X 449       9.873  30.630  22.099        0.00           H  
ATOM   1844  N   TRP X 450       9.886  30.680  19.615       18.22           N  
ATOM   1845  CA  TRP X 450       9.891  30.655  18.146       18.33           C  
ATOM   1846  C   TRP X 450       9.377  31.977  17.600       19.08           C  
ATOM   1847  O   TRP X 450       8.419  32.554  18.135       20.27           O  
ATOM   1848  CB  TRP X 450       8.987  29.545  17.613       17.59           C  
ATOM   1849  CG  TRP X 450       9.498  28.161  17.765       16.78           C  
ATOM   1850  CD1 TRP X 450       9.212  27.289  18.778       16.28           C  
ATOM   1851  CD2 TRP X 450      10.354  27.455  16.860       16.37           C  
ATOM   1852  NE1 TRP X 450       9.836  26.098  18.565       15.79           N  
ATOM   1853  CE2 TRP X 450      10.545  26.161  17.392       15.44           C  
ATOM   1854  CE3 TRP X 450      10.981  27.794  15.653       15.27           C  
ATOM   1855  CZ2 TRP X 450      11.339  25.194  16.756       15.53           C  
ATOM   1856  CZ3 TRP X 450      11.773  26.833  15.016       15.27           C  
ATOM   1857  CH2 TRP X 450      11.945  25.553  15.570       15.63           C  
ATOM   1858  HB2 TRP X 450       8.112  29.605  18.093        0.00           H  
ATOM   1859  HB3 TRP X 450       8.836  29.712  16.639        0.00           H  
ATOM   1860  H   TRP X 450       9.011  30.582  20.088        0.00           H  
ATOM   1861  HD1 TRP X 450       8.628  27.496  19.563        0.00           H  
ATOM   1862  HE1 TRP X 450       9.786  25.302  19.169        0.00           H  
ATOM   1863  HE3 TRP X 450      10.864  28.704  15.255        0.00           H  
ATOM   1864  HZ2 TRP X 450      11.460  24.282  17.147        0.00           H  
ATOM   1865  HZ3 TRP X 450      12.224  27.060  14.153        0.00           H  
ATOM   1866  HH2 TRP X 450      12.520  24.887  15.094        0.00           H  
ATOM   1867  HA  TRP X 450      10.833  30.493  17.852        0.00           H  
ATOM   1868  N   HIS X 451      10.004  32.446  16.527       18.96           N  
ATOM   1869  CA  HIS X 451       9.566  33.652  15.839       19.90           C  
ATOM   1870  C   HIS X 451       9.523  33.409  14.341       18.91           C  
ATOM   1871  O   HIS X 451      10.458  32.853  13.782       16.86           O  
ATOM   1872  CB  HIS X 451      10.494  34.820  16.172       20.99           C  
ATOM   1873  CG  HIS X 451      10.495  35.178  17.628       25.09           C  
ATOM   1874  ND1 HIS X 451       9.731  36.202  18.144       30.37           N  
ATOM   1875  CD2 HIS X 451      11.141  34.623  18.683       28.48           C  
ATOM   1876  CE1 HIS X 451       9.912  36.269  19.453       29.63           C  
ATOM   1877  NE2 HIS X 451      10.767  35.325  19.804       30.38           N  
ATOM   1878  HB2 HIS X 451      11.425  34.575  15.902        0.00           H  
ATOM   1879  HB3 HIS X 451      10.203  35.620  15.647        0.00           H  
ATOM   1880  H   HIS X 451      10.803  31.955  16.180        0.00           H  
ATOM   1881  HD2 HIS X 451      11.772  33.848  18.651        0.00           H  
ATOM   1882  HE1 HIS X 451       9.476  36.923  20.071        0.00           H  
ATOM   1883  HE2 HIS X 451      11.090  35.150  20.734        0.00           H  
ATOM   1884  HA  HIS X 451       8.645  33.887  16.149        0.00           H  
ATOM   1885  N   LEU X 452       8.432  33.805  13.697       18.63           N  
ATOM   1886  CA  LEU X 452       8.359  33.702  12.242       18.19           C  
ATOM   1887  C   LEU X 452       9.310  34.693  11.589       17.91           C  
ATOM   1888  O   LEU X 452       9.476  35.826  12.069       18.11           O  
ATOM   1889  CB  LEU X 452       6.930  33.912  11.722       19.27           C  
ATOM   1890  CG  LEU X 452       5.921  32.750  11.730       20.74           C  
ATOM   1891  CD1 LEU X 452       6.350  31.615  10.795       22.27           C  
ATOM   1892  CD2 LEU X 452       5.657  32.227  13.121       25.27           C  
ATOM   1893 HD11 LEU X 452       6.424  31.959   9.859        0.00           H  
ATOM   1894 HD21 LEU X 452       6.511  31.898  13.525        0.00           H  
ATOM   1895  HB2 LEU X 452       6.529  34.647  12.269        0.00           H  
ATOM   1896  HB3 LEU X 452       7.009  34.219  10.773        0.00           H  
ATOM   1897 HD12 LEU X 452       7.239  31.259  11.082        0.00           H  
ATOM   1898 HD13 LEU X 452       5.667  30.886  10.833        0.00           H  
ATOM   1899 HD22 LEU X 452       5.288  32.960  13.693        0.00           H  
ATOM   1900 HD23 LEU X 452       4.998  31.477  13.067        0.00           H  
ATOM   1901  H   LEU X 452       7.657  34.175  14.210        0.00           H  
ATOM   1902  HA  LEU X 452       8.635  32.773  11.995        0.00           H  
ATOM   1903  HG  LEU X 452       5.061  33.126  11.384        0.00           H  
ATOM   1904  N   VAL X 453       9.940  34.251  10.506       16.29           N  
ATOM   1905  CA  VAL X 453      10.752  35.133   9.666       16.42           C  
ATOM   1906  C   VAL X 453      10.149  35.216   8.255       16.01           C  
ATOM   1907  O   VAL X 453       9.023  34.735   8.030       15.95           O  
ATOM   1908  CB  VAL X 453      12.235  34.723   9.665       16.81           C  
ATOM   1909  CG1 VAL X 453      12.807  34.763  11.101       17.80           C  
ATOM   1910  CG2 VAL X 453      12.406  33.330   9.034       17.14           C  
ATOM   1911 HG11 VAL X 453      12.725  35.689  11.471        0.00           H  
ATOM   1912 HG21 VAL X 453      11.882  32.657   9.556        0.00           H  
ATOM   1913 HG12 VAL X 453      12.296  34.133  11.686        0.00           H  
ATOM   1914 HG13 VAL X 453      13.770  34.493  11.076        0.00           H  
ATOM   1915 HG22 VAL X 453      12.072  33.343   8.092        0.00           H  
ATOM   1916 HG23 VAL X 453      13.375  33.085   9.044        0.00           H  
ATOM   1917  H   VAL X 453       9.857  33.286  10.257        0.00           H  
ATOM   1918  HA  VAL X 453      10.733  36.054  10.056        0.00           H  
ATOM   1919  HB  VAL X 453      12.750  35.377   9.111        0.00           H  
ATOM   1920  N   ALA X 454      10.859  35.831   7.307       15.45           N  
ATOM   1921  CA  ALA X 454      10.349  35.930   5.942       15.04           C  
ATOM   1922  C   ALA X 454      10.121  34.523   5.370       14.91           C  
ATOM   1923  O   ALA X 454      10.962  33.648   5.564       14.74           O  
ATOM   1924  CB  ALA X 454      11.319  36.713   5.061       15.07           C  
ATOM   1925  HB1 ALA X 454      11.440  37.635   5.430        0.00           H  
ATOM   1926  HB2 ALA X 454      12.206  36.251   5.042        0.00           H  
ATOM   1927  HB3 ALA X 454      10.947  36.766   4.134        0.00           H  
ATOM   1928  H   ALA X 454      11.749  36.228   7.533        0.00           H  
ATOM   1929  HA  ALA X 454       9.478  36.421   5.958        0.00           H  
ATOM   1930  N   PRO X 455       8.983  34.296   4.690       15.02           N  
ATOM   1931  CA  PRO X 455       8.764  32.976   4.064       14.53           C  
ATOM   1932  C   PRO X 455       9.622  32.792   2.814       14.72           C  
ATOM   1933  O   PRO X 455      10.028  33.771   2.174       14.55           O  
ATOM   1934  CB  PRO X 455       7.294  33.025   3.642       15.56           C  
ATOM   1935  CG  PRO X 455       7.034  34.487   3.400       15.70           C  
ATOM   1936  CD  PRO X 455       7.852  35.218   4.442       15.79           C  
ATOM   1937  HB2 PRO X 455       7.143  32.492   2.810        0.00           H  
ATOM   1938  HB3 PRO X 455       6.701  32.672   4.366        0.00           H  
ATOM   1939  HG2 PRO X 455       7.323  34.748   2.479        0.00           H  
ATOM   1940  HG3 PRO X 455       6.062  34.695   3.507        0.00           H  
ATOM   1941  HD2 PRO X 455       7.322  35.371   5.276        0.00           H  
ATOM   1942  HD3 PRO X 455       8.173  36.099   4.095        0.00           H  
ATOM   1943  HA  PRO X 455       8.997  32.229   4.686        0.00           H  
ATOM   1944  N   MET X 456       9.862  31.532   2.452       14.31           N  
ATOM   1945  CA  MET X 456      10.544  31.227   1.202       14.60           C  
ATOM   1946  C   MET X 456       9.732  31.723   0.028       14.34           C  
ATOM   1947  O   MET X 456       8.530  31.972   0.145       15.13           O  
ATOM   1948  CB  MET X 456      10.738  29.718   1.040       14.50           C  
ATOM   1949  CG  MET X 456      11.776  29.162   1.962       15.62           C  
ATOM   1950  SD  MET X 456      11.940  27.380   1.802       15.07           S  
ATOM   1951  CE  MET X 456      10.297  26.804   2.254       15.99           C  
ATOM   1952  HE1 MET X 456      10.083  27.095   3.186        0.00           H  
ATOM   1953  HB2 MET X 456       9.867  29.262   1.223        0.00           H  
ATOM   1954  HB3 MET X 456      11.012  29.529   0.097        0.00           H  
ATOM   1955  HG2 MET X 456      12.656  29.589   1.754        0.00           H  
ATOM   1956  HG3 MET X 456      11.524  29.380   2.905        0.00           H  
ATOM   1957  HE2 MET X 456       9.619  27.191   1.629        0.00           H  
ATOM   1958  HE3 MET X 456      10.275  25.806   2.198        0.00           H  
ATOM   1959  H   MET X 456       9.569  30.784   3.048        0.00           H  
ATOM   1960  HA  MET X 456      11.434  31.681   1.227        0.00           H  
ATOM   1961  N   LEU X 457      10.398  31.839  -1.113       14.38           N  
ATOM   1962  CA  LEU X 457       9.730  32.174  -2.367       14.77           C  
ATOM   1963  C   LEU X 457       8.878  31.028  -2.896       15.26           C  
ATOM   1964  O   LEU X 457       7.966  31.246  -3.689       16.72           O  
ATOM   1965  CB  LEU X 457      10.763  32.568  -3.422       15.09           C  
ATOM   1966  CG  LEU X 457      11.662  33.722  -2.965       16.66           C  
ATOM   1967  CD1 LEU X 457      12.730  33.972  -4.002       16.75           C  
ATOM   1968  CD2 LEU X 457      10.845  34.974  -2.682       17.52           C  
ATOM   1969 HD11 LEU X 457      13.282  33.147  -4.122        0.00           H  
ATOM   1970 HD21 LEU X 457      10.360  35.254  -3.511        0.00           H  
ATOM   1971  HB2 LEU X 457      11.336  31.773  -3.624        0.00           H  
ATOM   1972  HB3 LEU X 457      10.284  32.844  -4.255        0.00           H  
ATOM   1973 HD12 LEU X 457      12.304  34.209  -4.875        0.00           H  
ATOM   1974 HD13 LEU X 457      13.311  34.726  -3.696        0.00           H  
ATOM   1975 HD22 LEU X 457      10.177  34.786  -1.962        0.00           H  
ATOM   1976 HD23 LEU X 457      11.461  35.705  -2.387        0.00           H  
ATOM   1977  H   LEU X 457      11.387  31.693  -1.114        0.00           H  
ATOM   1978  HA  LEU X 457       9.120  32.943  -2.177        0.00           H  
ATOM   1979  HG  LEU X 457      12.109  33.469  -2.107        0.00           H  
ATOM   1980  N   THR X 458       9.203  29.814  -2.461       14.94           N  
ATOM   1981  CA  THR X 458       8.570  28.590  -2.947       14.91           C  
ATOM   1982  C   THR X 458       8.102  27.758  -1.753       14.91           C  
ATOM   1983  O   THR X 458       8.797  27.679  -0.736       15.21           O  
ATOM   1984  CB  THR X 458       9.615  27.730  -3.702       15.31           C  
ATOM   1985  OG1 THR X 458      10.424  28.579  -4.532       18.55           O  
ATOM   1986  CG2 THR X 458       8.950  26.631  -4.534       15.33           C  
ATOM   1987 HG21 THR X 458       8.420  26.030  -3.936        0.00           H  
ATOM   1988  HG1 THR X 458      11.218  28.887  -4.007        0.00           H  
ATOM   1989 HG22 THR X 458       8.336  27.042  -5.208        0.00           H  
ATOM   1990 HG23 THR X 458       9.659  26.103  -5.002        0.00           H  
ATOM   1991  H   THR X 458       9.917  29.735  -1.766        0.00           H  
ATOM   1992  HA  THR X 458       7.807  28.839  -3.543        0.00           H  
ATOM   1993  HB  THR X 458      10.196  27.275  -3.027        0.00           H  
ATOM   1994  N   ARG X 459       6.942  27.118  -1.889       14.65           N  
ATOM   1995  CA  ARG X 459       6.501  26.119  -0.910       14.53           C  
ATOM   1996  C   ARG X 459       7.364  24.888  -1.089       14.53           C  
ATOM   1997  O   ARG X 459       7.633  24.468  -2.227       13.69           O  
ATOM   1998  CB  ARG X 459       5.034  25.738  -1.121       14.65           C  
ATOM   1999  CG  ARG X 459       4.080  26.917  -0.989       15.65           C  
ATOM   2000  CD  ARG X 459       2.667  26.548  -1.353       17.23           C  
ATOM   2001  NE  ARG X 459       1.802  27.717  -1.157       19.34           N  
ATOM   2002  CZ  ARG X 459       1.217  28.037   0.000       21.58           C  
ATOM   2003  NH1 ARG X 459       1.376  27.277   1.085       21.31           N  
ATOM   2004  NH2 ARG X 459       0.452  29.123   0.079       23.16           N1+
ATOM   2005 HH11 ARG X 459       1.941  26.453   1.040        0.00           H  
ATOM   2006 HH21 ARG X 459       0.316  29.698  -0.727        0.00           H  
ATOM   2007  HB2 ARG X 459       4.935  25.347  -2.036        0.00           H  
ATOM   2008  HB3 ARG X 459       4.782  25.047  -0.443        0.00           H  
ATOM   2009  HG2 ARG X 459       4.097  27.243  -0.044        0.00           H  
ATOM   2010  HG3 ARG X 459       4.388  27.653  -1.592        0.00           H  
ATOM   2011  HD2 ARG X 459       2.631  26.257  -2.309        0.00           H  
ATOM   2012  HD3 ARG X 459       2.354  25.796  -0.772        0.00           H  
ATOM   2013  H   ARG X 459       6.359  27.323  -2.675        0.00           H  
ATOM   2014  HE  ARG X 459       1.640  28.314  -1.943        0.00           H  
ATOM   2015 HH12 ARG X 459       0.931  27.532   1.943        0.00           H  
ATOM   2016 HH22 ARG X 459       0.013  29.364   0.945        0.00           H  
ATOM   2017  HA  ARG X 459       6.589  26.499   0.011        0.00           H  
ATOM   2018  N   ARG X 460       7.815  24.325   0.029       14.31           N  
ATOM   2019  CA  ARG X 460       8.762  23.215  -0.049       15.81           C  
ATOM   2020  C   ARG X 460       8.606  22.223   1.108       15.21           C  
ATOM   2021  O   ARG X 460       8.822  22.586   2.273       15.97           O  
ATOM   2022  CB  ARG X 460      10.213  23.733  -0.032       14.66           C  
ATOM   2023  CG  ARG X 460      10.630  24.589  -1.209       13.84           C  
ATOM   2024  CD  ARG X 460      12.095  24.988  -1.019       14.68           C  
ATOM   2025  NE  ARG X 460      12.483  26.049  -1.938       12.59           N  
ATOM   2026  CZ  ARG X 460      13.015  25.829  -3.134       14.29           C  
ATOM   2027  NH1 ARG X 460      13.232  24.578  -3.548       13.74           N  
ATOM   2028  NH2 ARG X 460      13.321  26.861  -3.922       14.43           N1+
ATOM   2029 HH11 ARG X 460      12.994  23.807  -2.957        0.00           H  
ATOM   2030 HH21 ARG X 460      13.149  27.796  -3.611        0.00           H  
ATOM   2031  HB2 ARG X 460      10.336  24.273   0.800        0.00           H  
ATOM   2032  HB3 ARG X 460      10.822  22.941   0.002        0.00           H  
ATOM   2033  HG2 ARG X 460      10.525  24.072  -2.059        0.00           H  
ATOM   2034  HG3 ARG X 460      10.058  25.408  -1.254        0.00           H  
ATOM   2035  HD2 ARG X 460      12.228  25.304  -0.080        0.00           H  
ATOM   2036  HD3 ARG X 460      12.675  24.189  -1.179        0.00           H  
ATOM   2037  H   ARG X 460       7.507  24.660   0.919        0.00           H  
ATOM   2038  HE  ARG X 460      12.341  26.997  -1.652        0.00           H  
ATOM   2039 HH12 ARG X 460      13.633  24.412  -4.449        0.00           H  
ATOM   2040 HH22 ARG X 460      13.722  26.700  -4.824        0.00           H  
ATOM   2041  HA  ARG X 460       8.561  22.745  -0.908        0.00           H  
ATOM   2042  N   ILE X 461       8.231  20.981   0.799       15.64           N  
ATOM   2043  CA  ILE X 461       8.326  19.901   1.774       15.41           C  
ATOM   2044  C   ILE X 461       9.375  18.909   1.271       15.27           C  
ATOM   2045  O   ILE X 461       9.665  18.876   0.070       14.70           O  
ATOM   2046  CB  ILE X 461       6.946  19.267   2.056       15.82           C  
ATOM   2047  CG1 ILE X 461       6.514  18.307   0.955       16.05           C  
ATOM   2048  CG2 ILE X 461       5.898  20.364   2.193       15.93           C  
ATOM   2049  CD1 ILE X 461       5.422  17.319   1.426       15.09           C  
ATOM   2050 HG21 ILE X 461       6.145  20.973   2.947        0.00           H  
ATOM   2051 HD11 ILE X 461       5.767  16.775   2.191        0.00           H  
ATOM   2052 HG12 ILE X 461       6.159  18.838   0.185        0.00           H  
ATOM   2053 HG13 ILE X 461       7.311  17.785   0.650        0.00           H  
ATOM   2054 HG22 ILE X 461       5.852  20.895   1.347        0.00           H  
ATOM   2055 HG23 ILE X 461       5.009  19.944   2.375        0.00           H  
ATOM   2056 HD12 ILE X 461       4.614  17.826   1.726        0.00           H  
ATOM   2057 HD13 ILE X 461       5.179  16.716   0.666        0.00           H  
ATOM   2058  H   ILE X 461       7.879  20.787  -0.117        0.00           H  
ATOM   2059  HA  ILE X 461       8.623  20.249   2.663        0.00           H  
ATOM   2060  HB  ILE X 461       7.027  18.746   2.905        0.00           H  
ATOM   2061  N   GLY X 462       9.965  18.129   2.172       14.80           N  
ATOM   2062  CA  GLY X 462      11.058  17.241   1.765       14.84           C  
ATOM   2063  C   GLY X 462      12.220  18.097   1.275       14.83           C  
ATOM   2064  O   GLY X 462      12.950  17.724   0.361       15.51           O  
ATOM   2065  HA2 GLY X 462      11.350  16.685   2.543        0.00           H  
ATOM   2066  HA3 GLY X 462      10.749  16.637   1.031        0.00           H  
ATOM   2067  H   GLY X 462       9.664  18.148   3.125        0.00           H  
ATOM   2068  N   VAL X 463      12.362  19.265   1.893       14.10           N  
ATOM   2069  CA  VAL X 463      13.348  20.271   1.516       14.17           C  
ATOM   2070  C   VAL X 463      14.680  20.020   2.224       14.97           C  
ATOM   2071  O   VAL X 463      14.716  19.724   3.418       15.44           O  
ATOM   2072  CB  VAL X 463      12.789  21.672   1.886       14.17           C  
ATOM   2073  CG1 VAL X 463      12.469  21.754   3.384       14.33           C  
ATOM   2074  CG2 VAL X 463      13.717  22.790   1.474       14.60           C  
ATOM   2075 HG11 VAL X 463      11.787  21.062   3.621        0.00           H  
ATOM   2076 HG21 VAL X 463      14.600  22.680   1.930        0.00           H  
ATOM   2077 HG12 VAL X 463      13.299  21.588   3.916        0.00           H  
ATOM   2078 HG13 VAL X 463      12.112  22.665   3.591        0.00           H  
ATOM   2079 HG22 VAL X 463      13.856  22.766   0.484        0.00           H  
ATOM   2080 HG23 VAL X 463      13.309  23.665   1.735        0.00           H  
ATOM   2081  H   VAL X 463      11.756  19.466   2.663        0.00           H  
ATOM   2082  HA  VAL X 463      13.517  20.222   0.532        0.00           H  
ATOM   2083  HB  VAL X 463      11.941  21.792   1.370        0.00           H  
ATOM   2084  N   GLY X 464      15.778  20.151   1.482       13.77           N  
ATOM   2085  CA  GLY X 464      17.102  20.025   2.079       13.62           C  
ATOM   2086  C   GLY X 464      17.551  21.389   2.546       13.30           C  
ATOM   2087  O   GLY X 464      17.356  22.384   1.847       14.45           O  
ATOM   2088  HA2 GLY X 464      17.065  19.396   2.855        0.00           H  
ATOM   2089  HA3 GLY X 464      17.747  19.669   1.403        0.00           H  
ATOM   2090  H   GLY X 464      15.693  20.338   0.503        0.00           H  
ATOM   2091  N   VAL X 465      18.137  21.459   3.737       12.98           N  
ATOM   2092  CA  VAL X 465      18.551  22.748   4.288       13.68           C  
ATOM   2093  C   VAL X 465      19.996  22.664   4.782       13.70           C  
ATOM   2094  O   VAL X 465      20.414  21.683   5.406       14.72           O  
ATOM   2095  CB  VAL X 465      17.612  23.195   5.449       13.61           C  
ATOM   2096  CG1 VAL X 465      18.120  24.480   6.116       14.29           C  
ATOM   2097  CG2 VAL X 465      16.205  23.399   4.915       14.20           C  
ATOM   2098 HG11 VAL X 465      19.035  24.327   6.488        0.00           H  
ATOM   2099 HG21 VAL X 465      16.213  24.102   4.204        0.00           H  
ATOM   2100 HG12 VAL X 465      18.162  25.217   5.441        0.00           H  
ATOM   2101 HG13 VAL X 465      17.494  24.734   6.853        0.00           H  
ATOM   2102 HG22 VAL X 465      15.865  22.544   4.523        0.00           H  
ATOM   2103 HG23 VAL X 465      15.610  23.685   5.666        0.00           H  
ATOM   2104  H   VAL X 465      18.296  20.622   4.261        0.00           H  
ATOM   2105  HA  VAL X 465      18.489  23.432   3.561        0.00           H  
ATOM   2106  HB  VAL X 465      17.605  22.476   6.144        0.00           H  
ATOM   2107  N   ALA X 466      20.771  23.692   4.482       14.08           N  
ATOM   2108  CA  ALA X 466      22.094  23.785   5.056       14.58           C  
ATOM   2109  C   ALA X 466      22.476  25.231   5.225       14.77           C  
ATOM   2110  O   ALA X 466      21.842  26.129   4.651       14.43           O  
ATOM   2111  CB  ALA X 466      23.095  23.070   4.178       15.61           C  
ATOM   2112  HB1 ALA X 466      22.841  22.106   4.094        0.00           H  
ATOM   2113  HB2 ALA X 466      23.104  23.485   3.268        0.00           H  
ATOM   2114  HB3 ALA X 466      24.003  23.145   4.591        0.00           H  
ATOM   2115  H   ALA X 466      20.443  24.403   3.860        0.00           H  
ATOM   2116  HA  ALA X 466      22.093  23.346   5.954        0.00           H  
ATOM   2117  N   VAL X 467      23.522  25.439   6.018       14.55           N  
ATOM   2118  CA  VAL X 467      24.020  26.773   6.335       15.46           C  
ATOM   2119  C   VAL X 467      25.447  26.909   5.823       15.99           C  
ATOM   2120  O   VAL X 467      26.291  26.058   6.092       16.25           O  
ATOM   2121  CB  VAL X 467      23.943  27.039   7.852       15.86           C  
ATOM   2122  CG1 VAL X 467      24.575  28.381   8.214       16.08           C  
ATOM   2123  CG2 VAL X 467      22.484  27.016   8.305       16.60           C  
ATOM   2124 HG11 VAL X 467      25.536  28.386   7.939        0.00           H  
ATOM   2125 HG21 VAL X 467      21.969  27.721   7.818        0.00           H  
ATOM   2126 HG12 VAL X 467      24.097  29.119   7.738        0.00           H  
ATOM   2127 HG13 VAL X 467      24.506  28.517   9.202        0.00           H  
ATOM   2128 HG22 VAL X 467      22.082  26.123   8.105        0.00           H  
ATOM   2129 HG23 VAL X 467      22.446  27.189   9.289        0.00           H  
ATOM   2130  H   VAL X 467      23.987  24.648   6.414        0.00           H  
ATOM   2131  HA  VAL X 467      23.447  27.457   5.884        0.00           H  
ATOM   2132  HB  VAL X 467      24.454  26.319   8.321        0.00           H  
ATOM   2133  N   LEU X 468      25.705  27.976   5.080       17.10           N  
ATOM   2134  CA  LEU X 468      27.055  28.223   4.580       18.88           C  
ATOM   2135  C   LEU X 468      27.356  29.701   4.734       18.99           C  
ATOM   2136  O   LEU X 468      26.600  30.538   4.242       18.83           O  
ATOM   2137  CB  LEU X 468      27.174  27.781   3.119       19.05           C  
ATOM   2138  CG  LEU X 468      28.495  28.023   2.377       21.83           C  
ATOM   2139  CD1 LEU X 468      29.663  27.445   3.161       22.55           C  
ATOM   2140  CD2 LEU X 468      28.426  27.433   0.992       21.45           C  
ATOM   2141 HD11 LEU X 468      29.712  27.879   4.061        0.00           H  
ATOM   2142 HD21 LEU X 468      28.259  26.449   1.053        0.00           H  
ATOM   2143  HB2 LEU X 468      26.996  26.797   3.093        0.00           H  
ATOM   2144  HB3 LEU X 468      26.457  28.255   2.607        0.00           H  
ATOM   2145 HD12 LEU X 468      29.535  26.460   3.281        0.00           H  
ATOM   2146 HD13 LEU X 468      30.510  27.616   2.657        0.00           H  
ATOM   2147 HD22 LEU X 468      27.680  27.859   0.480        0.00           H  
ATOM   2148 HD23 LEU X 468      29.294  27.600   0.524        0.00           H  
ATOM   2149  H   LEU X 468      24.970  28.617   4.860        0.00           H  
ATOM   2150  HA  LEU X 468      27.721  27.692   5.104        0.00           H  
ATOM   2151  HG  LEU X 468      28.642  29.008   2.292        0.00           H  
ATOM   2152  N   ASN X 469      28.454  30.008   5.421       19.95           N  
ATOM   2153  CA  ASN X 469      28.838  31.404   5.671       20.20           C  
ATOM   2154  C   ASN X 469      27.679  32.233   6.258       19.68           C  
ATOM   2155  O   ASN X 469      27.423  33.359   5.806       20.15           O  
ATOM   2156  CB  ASN X 469      29.367  32.083   4.385       21.33           C  
ATOM   2157  CG  ASN X 469      30.511  31.313   3.707       24.15           C  
ATOM   2158  OD1 ASN X 469      31.461  30.878   4.360       28.08           O  
ATOM   2159  ND2 ASN X 469      30.421  31.161   2.379       27.36           N  
ATOM   2160 HD21 ASN X 469      29.639  31.540   1.884        0.00           H  
ATOM   2161  HB2 ASN X 469      28.611  32.166   3.736        0.00           H  
ATOM   2162  HB3 ASN X 469      29.696  32.998   4.620        0.00           H  
ATOM   2163  H   ASN X 469      29.031  29.272   5.775        0.00           H  
ATOM   2164 HD22 ASN X 469      31.136  30.669   1.883        0.00           H  
ATOM   2165  HA  ASN X 469      29.572  31.375   6.349        0.00           H  
ATOM   2166  N   ARG X 470      26.981  31.655   7.241       18.88           N  
ATOM   2167  CA  ARG X 470      25.856  32.294   7.948       18.51           C  
ATOM   2168  C   ARG X 470      24.688  32.711   7.035       18.15           C  
ATOM   2169  O   ARG X 470      23.866  33.575   7.379       18.40           O  
ATOM   2170  CB  ARG X 470      26.340  33.440   8.851       19.08           C  
ATOM   2171  CG  ARG X 470      27.126  32.957  10.077       18.88           C  
ATOM   2172  CD  ARG X 470      27.685  34.126  10.898       18.93           C  
ATOM   2173  NE  ARG X 470      26.616  34.876  11.546       20.20           N  
ATOM   2174  CZ  ARG X 470      26.140  36.047  11.129       20.97           C  
ATOM   2175  NH1 ARG X 470      26.641  36.646  10.050       22.00           N  
ATOM   2176  NH2 ARG X 470      25.153  36.625  11.796       21.68           N1+
ATOM   2177 HH11 ARG X 470      27.386  36.216   9.540        0.00           H  
ATOM   2178 HH21 ARG X 470      24.771  36.182  12.607        0.00           H  
ATOM   2179  HB2 ARG X 470      26.927  34.044   8.312        0.00           H  
ATOM   2180  HB3 ARG X 470      25.544  33.957   9.166        0.00           H  
ATOM   2181  HG2 ARG X 470      26.520  32.413  10.657        0.00           H  
ATOM   2182  HG3 ARG X 470      27.886  32.383   9.771        0.00           H  
ATOM   2183  HD2 ARG X 470      28.305  33.769  11.596        0.00           H  
ATOM   2184  HD3 ARG X 470      28.194  34.738  10.293        0.00           H  
ATOM   2185  H   ARG X 470      27.239  30.728   7.515        0.00           H  
ATOM   2186  HE  ARG X 470      26.208  34.480  12.369        0.00           H  
ATOM   2187 HH12 ARG X 470      26.272  37.526   9.750        0.00           H  
ATOM   2188 HH22 ARG X 470      24.790  37.505  11.489        0.00           H  
ATOM   2189  HA  ARG X 470      25.468  31.586   8.537        0.00           H  
ATOM   2190  N   LEU X 471      24.603  32.061   5.873       16.96           N  
ATOM   2191  CA  LEU X 471      23.404  32.149   5.036       15.96           C  
ATOM   2192  C   LEU X 471      22.696  30.788   5.054       15.69           C  
ATOM   2193  O   LEU X 471      23.348  29.755   5.100       15.51           O  
ATOM   2194  CB  LEU X 471      23.768  32.529   3.596       16.29           C  
ATOM   2195  CG  LEU X 471      24.471  33.878   3.393       18.61           C  
ATOM   2196  CD1 LEU X 471      24.901  34.037   1.948       21.57           C  
ATOM   2197  CD2 LEU X 471      23.540  34.996   3.804       20.40           C  
ATOM   2198 HD11 LEU X 471      25.531  33.300   1.701        0.00           H  
ATOM   2199 HD21 LEU X 471      22.710  34.964   3.248        0.00           H  
ATOM   2200  HB2 LEU X 471      24.368  31.815   3.236        0.00           H  
ATOM   2201  HB3 LEU X 471      22.923  32.543   3.062        0.00           H  
ATOM   2202 HD12 LEU X 471      24.100  33.994   1.351        0.00           H  
ATOM   2203 HD13 LEU X 471      25.356  34.921   1.839        0.00           H  
ATOM   2204 HD22 LEU X 471      23.291  34.891   4.767        0.00           H  
ATOM   2205 HD23 LEU X 471      24.004  35.872   3.669        0.00           H  
ATOM   2206  H   LEU X 471      25.374  31.502   5.567        0.00           H  
ATOM   2207  HA  LEU X 471      22.800  32.859   5.398        0.00           H  
ATOM   2208  HG  LEU X 471      25.292  33.914   3.963        0.00           H  
ATOM   2209  N   LEU X 472      21.368  30.813   5.000       15.09           N  
ATOM   2210  CA  LEU X 472      20.548  29.605   5.039       14.78           C  
ATOM   2211  C   LEU X 472      20.131  29.234   3.616       13.88           C  
ATOM   2212  O   LEU X 472      19.678  30.093   2.866       14.20           O  
ATOM   2213  CB  LEU X 472      19.299  29.862   5.890       15.16           C  
ATOM   2214  CG  LEU X 472      18.346  28.705   6.174       15.16           C  
ATOM   2215  CD1 LEU X 472      18.991  27.784   7.186       17.11           C  
ATOM   2216  CD2 LEU X 472      17.033  29.277   6.726       15.77           C  
ATOM   2217 HD11 LEU X 472      19.853  27.433   6.821        0.00           H  
ATOM   2218 HD21 LEU X 472      17.214  29.784   7.568        0.00           H  
ATOM   2219  HB2 LEU X 472      19.612  30.211   6.774        0.00           H  
ATOM   2220  HB3 LEU X 472      18.769  30.573   5.429        0.00           H  
ATOM   2221 HD12 LEU X 472      19.176  28.287   8.030        0.00           H  
ATOM   2222 HD13 LEU X 472      18.370  27.023   7.376        0.00           H  
ATOM   2223 HD22 LEU X 472      16.626  29.896   6.055        0.00           H  
ATOM   2224 HD23 LEU X 472      16.403  28.523   6.914        0.00           H  
ATOM   2225  H   LEU X 472      20.910  31.699   4.929        0.00           H  
ATOM   2226  HA  LEU X 472      21.073  28.855   5.441        0.00           H  
ATOM   2227  HG  LEU X 472      18.152  28.188   5.340        0.00           H  
ATOM   2228  N   TYR X 473      20.263  27.960   3.254       13.76           N  
ATOM   2229  CA  TYR X 473      19.929  27.492   1.911       13.76           C  
ATOM   2230  C   TYR X 473      18.819  26.467   1.998       14.00           C  
ATOM   2231  O   TYR X 473      18.849  25.611   2.872       14.45           O  
ATOM   2232  CB  TYR X 473      21.153  26.838   1.263       14.03           C  
ATOM   2233  CG  TYR X 473      22.200  27.857   0.874       13.86           C  
ATOM   2234  CD1 TYR X 473      23.098  28.351   1.827       14.04           C  
ATOM   2235  CD2 TYR X 473      22.280  28.335  -0.438       14.77           C  
ATOM   2236  CE1 TYR X 473      24.054  29.305   1.489       14.03           C  
ATOM   2237  CE2 TYR X 473      23.243  29.275  -0.794       14.88           C  
ATOM   2238  CZ  TYR X 473      24.116  29.752   0.175       15.84           C  
ATOM   2239  OH  TYR X 473      25.054  30.694  -0.173       17.05           O  
ATOM   2240  HH  TYR X 473      25.591  30.933   0.636        0.00           H  
ATOM   2241  HB2 TYR X 473      21.555  26.189   1.910        0.00           H  
ATOM   2242  HB3 TYR X 473      20.862  26.343   0.444        0.00           H  
ATOM   2243  H   TYR X 473      20.603  27.300   3.925        0.00           H  
ATOM   2244  HD1 TYR X 473      23.052  28.013   2.767        0.00           H  
ATOM   2245  HD2 TYR X 473      21.639  27.998  -1.127        0.00           H  
ATOM   2246  HE1 TYR X 473      24.684  29.662   2.179        0.00           H  
ATOM   2247  HE2 TYR X 473      23.305  29.603  -1.737        0.00           H  
ATOM   2248  HA  TYR X 473      19.636  28.273   1.359        0.00           H  
ATOM   2249  N   ALA X 474      17.841  26.596   1.102       13.21           N  
ATOM   2250  CA  ALA X 474      16.724  25.659   0.982       12.84           C  
ATOM   2251  C   ALA X 474      16.787  25.083  -0.424       12.65           C  
ATOM   2252  O   ALA X 474      16.783  25.817  -1.410       12.71           O  
ATOM   2253  CB  ALA X 474      15.380  26.364   1.242       12.82           C  
ATOM   2254  HB1 ALA X 474      15.376  26.752   2.164        0.00           H  
ATOM   2255  HB2 ALA X 474      15.251  27.101   0.579        0.00           H  
ATOM   2256  HB3 ALA X 474      14.640  25.697   1.152        0.00           H  
ATOM   2257  H   ALA X 474      17.872  27.376   0.477        0.00           H  
ATOM   2258  HA  ALA X 474      16.793  24.931   1.664        0.00           H  
ATOM   2259  N   VAL X 475      16.851  23.755  -0.510       12.22           N  
ATOM   2260  CA  VAL X 475      17.241  23.098  -1.746       12.30           C  
ATOM   2261  C   VAL X 475      16.215  22.028  -2.112       12.81           C  
ATOM   2262  O   VAL X 475      15.954  21.116  -1.315       13.37           O  
ATOM   2263  CB  VAL X 475      18.641  22.442  -1.592       12.81           C  
ATOM   2264  CG1 VAL X 475      19.026  21.674  -2.849       14.21           C  
ATOM   2265  CG2 VAL X 475      19.683  23.499  -1.246       14.65           C  
ATOM   2266 HG11 VAL X 475      18.353  20.956  -3.024        0.00           H  
ATOM   2267 HG21 VAL X 475      19.721  24.185  -1.972        0.00           H  
ATOM   2268 HG12 VAL X 475      19.049  22.296  -3.631        0.00           H  
ATOM   2269 HG13 VAL X 475      19.929  21.266  -2.717        0.00           H  
ATOM   2270 HG22 VAL X 475      19.436  23.948  -0.387        0.00           H  
ATOM   2271 HG23 VAL X 475      20.575  23.058  -1.151        0.00           H  
ATOM   2272  H   VAL X 475      16.626  23.200   0.291        0.00           H  
ATOM   2273  HA  VAL X 475      17.281  23.784  -2.472        0.00           H  
ATOM   2274  HB  VAL X 475      18.603  21.783  -0.840        0.00           H  
ATOM   2275  N   GLY X 476      15.644  22.145  -3.314       12.54           N  
ATOM   2276  CA  GLY X 476      14.748  21.109  -3.840       12.71           C  
ATOM   2277  C   GLY X 476      13.464  20.981  -3.038       12.57           C  
ATOM   2278  O   GLY X 476      12.994  21.952  -2.449       13.22           O  
ATOM   2279  HA2 GLY X 476      14.516  21.335  -4.786        0.00           H  
ATOM   2280  HA3 GLY X 476      15.226  20.231  -3.823        0.00           H  
ATOM   2281  H   GLY X 476      15.831  22.957  -3.867        0.00           H  
ATOM   2282  N   GLY X 477      12.893  19.782  -3.023       12.61           N  
ATOM   2283  CA  GLY X 477      11.631  19.542  -2.307       13.05           C  
ATOM   2284  C   GLY X 477      10.457  19.398  -3.267       13.54           C  
ATOM   2285  O   GLY X 477      10.631  19.138  -4.460       13.72           O  
ATOM   2286  HA2 GLY X 477      11.717  18.704  -1.768        0.00           H  
ATOM   2287  HA3 GLY X 477      11.455  20.309  -1.690        0.00           H  
ATOM   2288  H   GLY X 477      13.331  19.026  -3.509        0.00           H  
ATOM   2289  N   PHE X 478       9.256  19.560  -2.725       13.90           N  
ATOM   2290  CA  PHE X 478       8.010  19.339  -3.459       14.99           C  
ATOM   2291  C   PHE X 478       7.088  20.479  -3.033       15.40           C  
ATOM   2292  O   PHE X 478       6.926  20.737  -1.840       14.88           O  
ATOM   2293  CB  PHE X 478       7.422  17.987  -3.039       15.90           C  
ATOM   2294  CG  PHE X 478       6.113  17.642  -3.700       17.54           C  
ATOM   2295  CD1 PHE X 478       6.053  17.336  -5.064       17.47           C  
ATOM   2296  CD2 PHE X 478       4.941  17.586  -2.941       19.17           C  
ATOM   2297  CE1 PHE X 478       4.827  16.992  -5.674       18.16           C  
ATOM   2298  CE2 PHE X 478       3.713  17.252  -3.533       20.52           C  
ATOM   2299  CZ  PHE X 478       3.659  16.958  -4.895       19.82           C  
ATOM   2300  HB2 PHE X 478       8.086  17.273  -3.263        0.00           H  
ATOM   2301  HB3 PHE X 478       7.280  17.999  -2.049        0.00           H  
ATOM   2302  H   PHE X 478       9.200  19.847  -1.769        0.00           H  
ATOM   2303  HD1 PHE X 478       6.888  17.361  -5.613        0.00           H  
ATOM   2304  HD2 PHE X 478       4.978  17.787  -1.962        0.00           H  
ATOM   2305  HE1 PHE X 478       4.791  16.775  -6.650        0.00           H  
ATOM   2306  HE2 PHE X 478       2.880  17.225  -2.980        0.00           H  
ATOM   2307  HZ  PHE X 478       2.785  16.722  -5.319        0.00           H  
ATOM   2308  HA  PHE X 478       8.138  19.324  -4.451        0.00           H  
ATOM   2309  N   ASP X 479       6.492  21.154  -4.014       16.37           N  
ATOM   2310  CA  ASP X 479       5.719  22.367  -3.732       17.68           C  
ATOM   2311  C   ASP X 479       4.218  22.123  -3.598       19.00           C  
ATOM   2312  O   ASP X 479       3.446  23.079  -3.444       18.96           O  
ATOM   2313  CB  ASP X 479       6.006  23.481  -4.759       17.39           C  
ATOM   2314  CG  ASP X 479       5.515  23.146  -6.167       18.14           C  
ATOM   2315  OD1 ASP X 479       4.803  22.131  -6.340       19.69           O1-
ATOM   2316  OD2 ASP X 479       5.876  23.909  -7.102       20.84           O  
ATOM   2317  HB2 ASP X 479       5.555  24.320  -4.454        0.00           H  
ATOM   2318  HB3 ASP X 479       6.993  23.637  -4.794        0.00           H  
ATOM   2319  H   ASP X 479       6.573  20.829  -4.956        0.00           H  
ATOM   2320  HA  ASP X 479       6.033  22.676  -2.834        0.00           H  
ATOM   2321  N   GLY X 480       3.814  20.854  -3.660       19.67           N  
ATOM   2322  CA  GLY X 480       2.397  20.472  -3.603       21.32           C  
ATOM   2323  C   GLY X 480       1.929  19.926  -4.936       21.90           C  
ATOM   2324  O   GLY X 480       0.971  19.139  -4.993       22.46           O  
ATOM   2325  HA2 GLY X 480       2.273  19.773  -2.899        0.00           H  
ATOM   2326  HA3 GLY X 480       1.849  21.274  -3.365        0.00           H  
ATOM   2327  H   GLY X 480       4.503  20.134  -3.749        0.00           H  
ATOM   2328  N   THR X 481       2.622  20.324  -6.003       22.21           N  
ATOM   2329  CA  THR X 481       2.317  19.872  -7.361       23.22           C  
ATOM   2330  C   THR X 481       3.527  19.247  -8.053       22.77           C  
ATOM   2331  O   THR X 481       3.430  18.163  -8.654       23.09           O  
ATOM   2332  CB  THR X 481       1.774  21.042  -8.214       23.64           C  
ATOM   2333  OG1 THR X 481       0.581  21.550  -7.606       26.44           O  
ATOM   2334  CG2 THR X 481       1.448  20.586  -9.636       25.05           C  
ATOM   2335 HG21 THR X 481       2.274  20.229 -10.073        0.00           H  
ATOM   2336  HG1 THR X 481       0.637  21.415  -6.617        0.00           H  
ATOM   2337 HG22 THR X 481       0.756  19.864  -9.609        0.00           H  
ATOM   2338 HG23 THR X 481       1.101  21.366 -10.156        0.00           H  
ATOM   2339  H   THR X 481       3.383  20.959  -5.870        0.00           H  
ATOM   2340  HA  THR X 481       1.616  19.164  -7.278        0.00           H  
ATOM   2341  HB  THR X 481       2.478  21.751  -8.260        0.00           H  
ATOM   2342  N   ASN X 482       4.665  19.933  -7.955       21.68           N  
ATOM   2343  CA  ASN X 482       5.863  19.564  -8.692       20.72           C  
ATOM   2344  C   ASN X 482       7.029  19.311  -7.748       19.17           C  
ATOM   2345  O   ASN X 482       7.158  19.988  -6.730       19.15           O  
ATOM   2346  CB  ASN X 482       6.235  20.687  -9.659       21.71           C  
ATOM   2347  CG  ASN X 482       5.157  20.931 -10.709       24.40           C  
ATOM   2348  OD1 ASN X 482       4.788  20.024 -11.451       29.70           O  
ATOM   2349  ND2 ASN X 482       4.646  22.152 -10.762       28.70           N  
ATOM   2350 HD21 ASN X 482       4.971  22.858 -10.132        0.00           H  
ATOM   2351  HB2 ASN X 482       6.375  21.529  -9.137        0.00           H  
ATOM   2352  HB3 ASN X 482       7.088  20.446 -10.122        0.00           H  
ATOM   2353  H   ASN X 482       4.696  20.731  -7.353        0.00           H  
ATOM   2354 HD22 ASN X 482       3.936  22.368 -11.432        0.00           H  
ATOM   2355  HA  ASN X 482       5.673  18.723  -9.198        0.00           H  
ATOM   2356  N   ARG X 483       7.849  18.312  -8.077       17.73           N  
ATOM   2357  CA  ARG X 483       9.173  18.176  -7.461       16.82           C  
ATOM   2358  C   ARG X 483      10.114  19.229  -8.051       16.12           C  
ATOM   2359  O   ARG X 483       9.959  19.632  -9.212       16.46           O  
ATOM   2360  CB  ARG X 483       9.742  16.777  -7.678       17.18           C  
ATOM   2361  CG  ARG X 483       9.182  15.723  -6.745       18.46           C  
ATOM   2362  CD  ARG X 483       7.962  15.054  -7.305       20.23           C  
ATOM   2363  NE  ARG X 483       7.407  14.149  -6.310       20.62           N  
ATOM   2364  CZ  ARG X 483       6.284  13.465  -6.465       23.70           C  
ATOM   2365  NH1 ARG X 483       5.588  13.569  -7.595       24.30           N  
ATOM   2366  NH2 ARG X 483       5.853  12.684  -5.482       23.94           N1+
ATOM   2367 HH11 ARG X 483       5.913  14.165  -8.329        0.00           H  
ATOM   2368 HH21 ARG X 483       6.376  12.615  -4.632        0.00           H  
ATOM   2369  HB2 ARG X 483       9.547  16.501  -8.619        0.00           H  
ATOM   2370  HB3 ARG X 483      10.733  16.816  -7.549        0.00           H  
ATOM   2371  HG2 ARG X 483       9.885  15.031  -6.582        0.00           H  
ATOM   2372  HG3 ARG X 483       8.943  16.155  -5.875        0.00           H  
ATOM   2373  HD2 ARG X 483       7.282  15.746  -7.547        0.00           H  
ATOM   2374  HD3 ARG X 483       8.208  14.539  -8.126        0.00           H  
ATOM   2375  H   ARG X 483       7.555  17.641  -8.758        0.00           H  
ATOM   2376  HE  ARG X 483       7.907  14.036  -5.452        0.00           H  
ATOM   2377 HH12 ARG X 483       4.740  13.051  -7.709        0.00           H  
ATOM   2378 HH22 ARG X 483       5.006  12.164  -5.591        0.00           H  
ATOM   2379  HA  ARG X 483       9.085  18.318  -6.475        0.00           H  
ATOM   2380  N   LEU X 484      11.080  19.677  -7.250       15.07           N  
ATOM   2381  CA  LEU X 484      11.831  20.898  -7.574       14.90           C  
ATOM   2382  C   LEU X 484      13.315  20.657  -7.778       14.81           C  
ATOM   2383  O   LEU X 484      13.914  19.871  -7.041       14.24           O  
ATOM   2384  CB  LEU X 484      11.652  21.919  -6.450       15.57           C  
ATOM   2385  CG  LEU X 484      10.225  22.270  -6.030       14.87           C  
ATOM   2386  CD1 LEU X 484      10.202  23.004  -4.684       16.87           C  
ATOM   2387  CD2 LEU X 484       9.533  23.084  -7.133       16.95           C  
ATOM   2388 HD11 LEU X 484      10.608  22.424  -3.977        0.00           H  
ATOM   2389 HD21 LEU X 484      10.043  23.928  -7.299        0.00           H  
ATOM   2390  HB2 LEU X 484      12.124  21.563  -5.644        0.00           H  
ATOM   2391  HB3 LEU X 484      12.097  22.767  -6.740        0.00           H  
ATOM   2392 HD12 LEU X 484      10.729  23.851  -4.752        0.00           H  
ATOM   2393 HD13 LEU X 484       9.254  23.216  -4.445        0.00           H  
ATOM   2394 HD22 LEU X 484       9.503  22.551  -7.978        0.00           H  
ATOM   2395 HD23 LEU X 484       8.602  23.304  -6.840        0.00           H  
ATOM   2396  H   LEU X 484      11.298  19.174  -6.414        0.00           H  
ATOM   2397  HA  LEU X 484      11.462  21.237  -8.439        0.00           H  
ATOM   2398  HG  LEU X 484       9.714  21.420  -5.904        0.00           H  
ATOM   2399  N   ASN X 485      13.906  21.337  -8.763       14.68           N  
ATOM   2400  CA  ASN X 485      15.362  21.454  -8.828       14.19           C  
ATOM   2401  C   ASN X 485      15.839  22.825  -8.322       13.91           C  
ATOM   2402  O   ASN X 485      17.043  23.071  -8.215       14.19           O  
ATOM   2403  CB  ASN X 485      15.932  21.152 -10.225       14.76           C  
ATOM   2404  CG  ASN X 485      15.545  22.182 -11.273       16.48           C  
ATOM   2405  OD1 ASN X 485      14.711  23.048 -11.008       23.85           O  
ATOM   2406  ND2 ASN X 485      16.132  22.103 -12.448       17.63           N  
ATOM   2407 HD21 ASN X 485      16.804  21.384 -12.623        0.00           H  
ATOM   2408  HB2 ASN X 485      16.929  21.121 -10.161        0.00           H  
ATOM   2409  HB3 ASN X 485      15.597  20.257 -10.520        0.00           H  
ATOM   2410  H   ASN X 485      13.345  21.773  -9.467        0.00           H  
ATOM   2411 HD22 ASN X 485      15.905  22.762 -13.165        0.00           H  
ATOM   2412  HA  ASN X 485      15.723  20.750  -8.217        0.00           H  
ATOM   2413  N   SER X 486      14.891  23.689  -7.965       13.76           N  
ATOM   2414  CA  SER X 486      15.252  25.035  -7.561       13.13           C  
ATOM   2415  C   SER X 486      15.838  25.070  -6.154       13.50           C  
ATOM   2416  O   SER X 486      15.644  24.145  -5.337       13.47           O  
ATOM   2417  CB  SER X 486      14.053  25.970  -7.645       13.87           C  
ATOM   2418  OG  SER X 486      13.088  25.640  -6.668       13.07           O  
ATOM   2419  HG  SER X 486      12.315  26.270  -6.748        0.00           H  
ATOM   2420  HB2 SER X 486      14.359  26.911  -7.502        0.00           H  
ATOM   2421  HB3 SER X 486      13.640  25.897  -8.553        0.00           H  
ATOM   2422  H   SER X 486      13.931  23.410  -7.975        0.00           H  
ATOM   2423  HA  SER X 486      15.956  25.349  -8.198        0.00           H  
ATOM   2424  N   ALA X 487      16.564  26.150  -5.888       13.18           N  
ATOM   2425  CA  ALA X 487      17.130  26.376  -4.569       12.93           C  
ATOM   2426  C   ALA X 487      17.107  27.873  -4.276       12.91           C  
ATOM   2427  O   ALA X 487      17.129  28.707  -5.192       13.61           O  
ATOM   2428  CB  ALA X 487      18.550  25.849  -4.506       13.99           C  
ATOM   2429  HB1 ALA X 487      18.554  24.868  -4.699        0.00           H  
ATOM   2430  HB2 ALA X 487      19.114  26.316  -5.186        0.00           H  
ATOM   2431  HB3 ALA X 487      18.919  26.015  -3.591        0.00           H  
ATOM   2432  H   ALA X 487      16.724  26.822  -6.611        0.00           H  
ATOM   2433  HA  ALA X 487      16.589  25.890  -3.883        0.00           H  
ATOM   2434  N   GLU X 488      17.034  28.208  -2.995       12.93           N  
ATOM   2435  CA  GLU X 488      17.023  29.613  -2.612       12.91           C  
ATOM   2436  C   GLU X 488      17.854  29.814  -1.362       13.58           C  
ATOM   2437  O   GLU X 488      18.154  28.853  -0.650       13.90           O  
ATOM   2438  CB  GLU X 488      15.603  30.144  -2.435       13.29           C  
ATOM   2439  CG  GLU X 488      14.681  29.315  -1.554       14.55           C  
ATOM   2440  CD  GLU X 488      13.242  29.790  -1.703       15.64           C  
ATOM   2441  OE1 GLU X 488      12.974  30.915  -1.221       15.69           O1-
ATOM   2442  OE2 GLU X 488      12.403  29.066  -2.314       14.51           O  
ATOM   2443  HB2 GLU X 488      15.666  31.060  -2.039        0.00           H  
ATOM   2444  HB3 GLU X 488      15.184  30.210  -3.341        0.00           H  
ATOM   2445  HG2 GLU X 488      14.743  28.353  -1.821        0.00           H  
ATOM   2446  HG3 GLU X 488      14.963  29.406  -0.599        0.00           H  
ATOM   2447  H   GLU X 488      16.987  27.497  -2.293        0.00           H  
ATOM   2448  HA  GLU X 488      17.432  30.143  -3.355        0.00           H  
ATOM   2449  N   CYS X 489      18.228  31.068  -1.116       13.09           N  
ATOM   2450  CA  CYS X 489      18.992  31.349   0.084       14.45           C  
ATOM   2451  C   CYS X 489      18.503  32.579   0.807       13.55           C  
ATOM   2452  O   CYS X 489      17.940  33.517   0.227       13.76           O  
ATOM   2453  CB  CYS X 489      20.479  31.430  -0.199       15.12           C  
ATOM   2454  SG  CYS X 489      20.925  32.838  -1.131       20.43           S  
ATOM   2455  HG  CYS X 489      21.914  32.829  -1.281        0.00           H  
ATOM   2456  HB2 CYS X 489      20.969  31.454   0.672        0.00           H  
ATOM   2457  HB3 CYS X 489      20.754  30.612  -0.704        0.00           H  
ATOM   2458  H   CYS X 489      17.986  31.804  -1.748        0.00           H  
ATOM   2459  HA  CYS X 489      18.843  30.574   0.698        0.00           H  
ATOM   2460  N   TYR X 490      18.674  32.507   2.126       13.19           N  
ATOM   2461  CA  TYR X 490      18.151  33.488   3.078       13.54           C  
ATOM   2462  C   TYR X 490      19.300  34.231   3.750       14.21           C  
ATOM   2463  O   TYR X 490      20.206  33.614   4.294       13.63           O  
ATOM   2464  CB  TYR X 490      17.311  32.752   4.126       13.52           C  
ATOM   2465  CG  TYR X 490      16.773  33.622   5.239       12.76           C  
ATOM   2466  CD1 TYR X 490      15.714  34.500   5.011       13.77           C  
ATOM   2467  CD2 TYR X 490      17.318  33.563   6.522       13.89           C  
ATOM   2468  CE1 TYR X 490      15.211  35.302   6.028       13.16           C  
ATOM   2469  CE2 TYR X 490      16.820  34.355   7.550       14.87           C  
ATOM   2470  CZ  TYR X 490      15.766  35.221   7.300       13.75           C  
ATOM   2471  OH  TYR X 490      15.285  35.997   8.327       14.99           O  
ATOM   2472  HH  TYR X 490      14.535  36.563   7.984        0.00           H  
ATOM   2473  HB2 TYR X 490      16.536  32.325   3.660        0.00           H  
ATOM   2474  HB3 TYR X 490      17.878  32.037   4.536        0.00           H  
ATOM   2475  H   TYR X 490      19.193  31.733   2.489        0.00           H  
ATOM   2476  HD1 TYR X 490      15.309  34.553   4.098        0.00           H  
ATOM   2477  HD2 TYR X 490      18.079  32.941   6.705        0.00           H  
ATOM   2478  HE1 TYR X 490      14.456  35.932   5.846        0.00           H  
ATOM   2479  HE2 TYR X 490      17.220  34.301   8.465        0.00           H  
ATOM   2480  HA  TYR X 490      17.583  34.157   2.599        0.00           H  
ATOM   2481  N   TYR X 491      19.233  35.562   3.700       14.09           N  
ATOM   2482  CA  TYR X 491      20.222  36.438   4.305       14.89           C  
ATOM   2483  C   TYR X 491      19.560  37.011   5.567       15.46           C  
ATOM   2484  O   TYR X 491      18.679  37.871   5.466       15.27           O  
ATOM   2485  CB  TYR X 491      20.589  37.530   3.286       15.86           C  
ATOM   2486  CG  TYR X 491      21.572  38.599   3.716       17.18           C  
ATOM   2487  CD1 TYR X 491      22.532  38.359   4.701       18.90           C  
ATOM   2488  CD2 TYR X 491      21.565  39.843   3.089       18.91           C  
ATOM   2489  CE1 TYR X 491      23.438  39.345   5.073       19.44           C  
ATOM   2490  CE2 TYR X 491      22.462  40.837   3.465       18.44           C  
ATOM   2491  CZ  TYR X 491      23.392  40.578   4.454       19.43           C  
ATOM   2492  OH  TYR X 491      24.289  41.556   4.836       21.17           O  
ATOM   2493  HH  TYR X 491      24.160  41.754   5.808        0.00           H  
ATOM   2494  HB2 TYR X 491      20.974  37.073   2.484        0.00           H  
ATOM   2495  HB3 TYR X 491      19.742  37.991   3.022        0.00           H  
ATOM   2496  H   TYR X 491      18.461  35.979   3.221        0.00           H  
ATOM   2497  HD1 TYR X 491      22.568  37.464   5.146        0.00           H  
ATOM   2498  HD2 TYR X 491      20.906  40.024   2.359        0.00           H  
ATOM   2499  HE1 TYR X 491      24.118  39.163   5.783        0.00           H  
ATOM   2500  HE2 TYR X 491      22.434  41.733   3.023        0.00           H  
ATOM   2501  HA  TYR X 491      21.070  35.971   4.555        0.00           H  
ATOM   2502  N   PRO X 492      19.938  36.498   6.754       15.92           N  
ATOM   2503  CA  PRO X 492      19.263  36.919   7.983       16.83           C  
ATOM   2504  C   PRO X 492      19.284  38.426   8.224       17.23           C  
ATOM   2505  O   PRO X 492      18.278  38.969   8.654       17.83           O  
ATOM   2506  CB  PRO X 492      20.013  36.158   9.086       17.01           C  
ATOM   2507  CG  PRO X 492      20.531  34.933   8.379       17.98           C  
ATOM   2508  CD  PRO X 492      20.941  35.442   7.016       16.68           C  
ATOM   2509  HB2 PRO X 492      20.764  36.706   9.453        0.00           H  
ATOM   2510  HB3 PRO X 492      19.397  35.908   9.833        0.00           H  
ATOM   2511  HG2 PRO X 492      21.313  34.544   8.866        0.00           H  
ATOM   2512  HG3 PRO X 492      19.818  34.237   8.300        0.00           H  
ATOM   2513  HD2 PRO X 492      20.894  34.718   6.328        0.00           H  
ATOM   2514  HD3 PRO X 492      21.868  35.816   7.032        0.00           H  
ATOM   2515  HA  PRO X 492      18.285  36.712   7.946        0.00           H  
ATOM   2516  N   GLU X 493      20.395  39.085   7.907       17.57           N  
ATOM   2517  CA  GLU X 493      20.533  40.522   8.176       18.63           C  
ATOM   2518  C   GLU X 493      19.583  41.376   7.341       18.94           C  
ATOM   2519  O   GLU X 493      19.378  42.555   7.653       20.38           O  
ATOM   2520  CB  GLU X 493      21.989  40.997   8.022       18.89           C  
ATOM   2521  CG  GLU X 493      22.222  42.480   8.317        0.00           C  
ATOM   2522  CD  GLU X 493      23.690  42.883   8.284        0.00           C  
ATOM   2523  OE1 GLU X 493      24.190  43.469   9.278        0.00           O1-
ATOM   2524  OE2 GLU X 493      24.355  42.606   7.263        0.00           O  
ATOM   2525  HB2 GLU X 493      22.559  40.461   8.646        0.00           H  
ATOM   2526  HB3 GLU X 493      22.279  40.817   7.082        0.00           H  
ATOM   2527  H   GLU X 493      21.151  38.592   7.477        0.00           H  
ATOM   2528  HA  GLU X 493      20.269  40.649   9.132        0.00           H  
ATOM   2529  HG2 GLU X 493      21.727  43.020   7.636        0.00           H  
ATOM   2530  HG3 GLU X 493      21.856  42.686   9.224        0.00           H  
ATOM   2531  N   ARG X 494      19.023  40.805   6.273       18.18           N  
ATOM   2532  CA  ARG X 494      18.068  41.521   5.419       17.99           C  
ATOM   2533  C   ARG X 494      16.681  40.882   5.511       17.85           C  
ATOM   2534  O   ARG X 494      15.688  41.430   5.016       17.72           O  
ATOM   2535  CB  ARG X 494      18.551  41.517   3.966       18.40           C  
ATOM   2536  CG  ARG X 494      17.824  42.490   3.054       19.88           C  
ATOM   2537  CD  ARG X 494      18.213  42.269   1.607       19.27           C  
ATOM   2538  NE  ARG X 494      19.471  42.920   1.251       18.94           N  
ATOM   2539  CZ  ARG X 494      19.929  43.011   0.005       19.00           C  
ATOM   2540  NH1 ARG X 494      19.240  42.486  -0.993       17.77           N  
ATOM   2541  NH2 ARG X 494      21.069  43.650  -0.249       21.47           N1+
ATOM   2542 HH11 ARG X 494      18.374  42.020  -0.812        0.00           H  
ATOM   2543 HH21 ARG X 494      21.587  44.065   0.499        0.00           H  
ATOM   2544  HB2 ARG X 494      19.524  41.747   3.959        0.00           H  
ATOM   2545  HB3 ARG X 494      18.432  40.595   3.598        0.00           H  
ATOM   2546  HG2 ARG X 494      16.838  42.360   3.154        0.00           H  
ATOM   2547  HG3 ARG X 494      18.057  43.426   3.318        0.00           H  
ATOM   2548  HD2 ARG X 494      18.303  41.286   1.446        0.00           H  
ATOM   2549  HD3 ARG X 494      17.488  42.630   1.020        0.00           H  
ATOM   2550  H   ARG X 494      19.261  39.860   6.048        0.00           H  
ATOM   2551  HE  ARG X 494      20.019  43.320   1.985        0.00           H  
ATOM   2552 HH12 ARG X 494      19.585  42.555  -1.929        0.00           H  
ATOM   2553 HH22 ARG X 494      21.408  43.715  -1.188        0.00           H  
ATOM   2554  HA  ARG X 494      18.006  42.467   5.739        0.00           H  
ATOM   2555  N   ASN X 495      16.627  39.707   6.136       16.66           N  
ATOM   2556  CA  ASN X 495      15.396  38.948   6.261       16.11           C  
ATOM   2557  C   ASN X 495      14.745  38.757   4.885       15.35           C  
ATOM   2558  O   ASN X 495      13.568  39.052   4.691       15.56           O  
ATOM   2559  CB  ASN X 495      14.446  39.630   7.252       16.53           C  
ATOM   2560  CG  ASN X 495      13.218  38.800   7.556       17.23           C  
ATOM   2561  OD1 ASN X 495      13.278  37.569   7.631       15.33           O  
ATOM   2562  ND2 ASN X 495      12.082  39.474   7.707       17.95           N  
ATOM   2563 HD21 ASN X 495      12.076  40.470   7.618        0.00           H  
ATOM   2564  HB2 ASN X 495      14.940  39.798   8.105        0.00           H  
ATOM   2565  HB3 ASN X 495      14.154  40.505   6.867        0.00           H  
ATOM   2566  H   ASN X 495      17.465  39.334   6.534        0.00           H  
ATOM   2567 HD22 ASN X 495      11.234  38.985   7.909        0.00           H  
ATOM   2568  HA  ASN X 495      15.607  38.040   6.623        0.00           H  
ATOM   2569  N   GLU X 496      15.540  38.250   3.943       14.41           N  
ATOM   2570  CA  GLU X 496      15.129  38.158   2.550       13.94           C  
ATOM   2571  C   GLU X 496      15.628  36.861   1.918       14.01           C  
ATOM   2572  O   GLU X 496      16.786  36.473   2.118       14.30           O  
ATOM   2573  CB  GLU X 496      15.718  39.344   1.792       14.74           C  
ATOM   2574  CG  GLU X 496      15.401  39.394   0.323       15.36           C  
ATOM   2575  CD  GLU X 496      15.857  40.700  -0.279       16.10           C  
ATOM   2576  OE1 GLU X 496      15.207  41.741  -0.018       16.94           O1-
ATOM   2577  OE2 GLU X 496      16.881  40.694  -1.000       16.42           O  
ATOM   2578  HB2 GLU X 496      15.373  40.183   2.213        0.00           H  
ATOM   2579  HB3 GLU X 496      16.712  39.315   1.893        0.00           H  
ATOM   2580  HG2 GLU X 496      15.863  38.638  -0.140        0.00           H  
ATOM   2581  HG3 GLU X 496      14.414  39.299   0.195        0.00           H  
ATOM   2582  H   GLU X 496      16.449  37.922   4.202        0.00           H  
ATOM   2583  HA  GLU X 496      14.130  38.167   2.503        0.00           H  
ATOM   2584  N   TRP X 497      14.751  36.216   1.149       13.46           N  
ATOM   2585  CA  TRP X 497      15.105  35.044   0.339       13.52           C  
ATOM   2586  C   TRP X 497      15.342  35.443  -1.113       12.93           C  
ATOM   2587  O   TRP X 497      14.636  36.311  -1.646       13.08           O  
ATOM   2588  CB  TRP X 497      13.985  34.013   0.355       13.30           C  
ATOM   2589  CG  TRP X 497      13.796  33.341   1.658       12.97           C  
ATOM   2590  CD1 TRP X 497      12.989  33.735   2.690       14.04           C  
ATOM   2591  CD2 TRP X 497      14.399  32.108   2.070       12.40           C  
ATOM   2592  NE1 TRP X 497      13.075  32.835   3.728       14.39           N  
ATOM   2593  CE2 TRP X 497      13.930  31.824   3.375       13.59           C  
ATOM   2594  CE3 TRP X 497      15.306  31.226   1.475       13.08           C  
ATOM   2595  CZ2 TRP X 497      14.335  30.684   4.090       14.30           C  
ATOM   2596  CZ3 TRP X 497      15.717  30.096   2.197       13.26           C  
ATOM   2597  CH2 TRP X 497      15.224  29.843   3.487       13.86           C  
ATOM   2598  HB2 TRP X 497      13.131  34.472   0.110        0.00           H  
ATOM   2599  HB3 TRP X 497      14.188  33.316  -0.332        0.00           H  
ATOM   2600  H   TRP X 497      13.807  36.546   1.123        0.00           H  
ATOM   2601  HD1 TRP X 497      12.420  34.557   2.690        0.00           H  
ATOM   2602  HE1 TRP X 497      12.591  32.907   4.600        0.00           H  
ATOM   2603  HE3 TRP X 497      15.655  31.397   0.554        0.00           H  
ATOM   2604  HZ2 TRP X 497      13.984  30.496   5.007        0.00           H  
ATOM   2605  HZ3 TRP X 497      16.371  29.461   1.787        0.00           H  
ATOM   2606  HH2 TRP X 497      15.532  29.027   3.976        0.00           H  
ATOM   2607  HA  TRP X 497      15.937  34.656   0.735        0.00           H  
ATOM   2608  N   ARG X 498      16.326  34.798  -1.751       12.67           N  
ATOM   2609  CA  ARG X 498      16.582  34.941  -3.193       12.86           C  
ATOM   2610  C   ARG X 498      16.896  33.596  -3.827       13.32           C  
ATOM   2611  O   ARG X 498      17.585  32.772  -3.221       12.63           O  
ATOM   2612  CB  ARG X 498      17.765  35.877  -3.442       12.53           C  
ATOM   2613  CG  ARG X 498      17.396  37.333  -3.228       13.55           C  
ATOM   2614  CD  ARG X 498      18.576  38.255  -3.486       14.57           C  
ATOM   2615  NE  ARG X 498      18.118  39.616  -3.233       15.59           N  
ATOM   2616  CZ  ARG X 498      18.333  40.656  -4.031       15.36           C  
ATOM   2617  NH1 ARG X 498      19.095  40.537  -5.129       15.40           N  
ATOM   2618  NH2 ARG X 498      17.794  41.823  -3.701       15.87           N1+
ATOM   2619 HH11 ARG X 498      19.510  39.656  -5.356        0.00           H  
ATOM   2620 HH21 ARG X 498      17.243  41.902  -2.870        0.00           H  
ATOM   2621  HB2 ARG X 498      18.507  35.635  -2.817        0.00           H  
ATOM   2622  HB3 ARG X 498      18.081  35.758  -4.383        0.00           H  
ATOM   2623  HG2 ARG X 498      16.651  37.575  -3.849        0.00           H  
ATOM   2624  HG3 ARG X 498      17.086  37.456  -2.285        0.00           H  
ATOM   2625  HD2 ARG X 498      19.333  38.026  -2.874        0.00           H  
ATOM   2626  HD3 ARG X 498      18.884  38.165  -4.433        0.00           H  
ATOM   2627  H   ARG X 498      16.916  34.189  -1.222        0.00           H  
ATOM   2628  HE  ARG X 498      17.601  39.779  -2.393        0.00           H  
ATOM   2629 HH12 ARG X 498      19.248  41.329  -5.720        0.00           H  
ATOM   2630 HH22 ARG X 498      17.939  42.623  -4.283        0.00           H  
ATOM   2631  HA  ARG X 498      15.753  35.321  -3.604        0.00           H  
ATOM   2632  N   MET X 499      16.421  33.395  -5.053       13.28           N  
ATOM   2633  CA  MET X 499      16.743  32.171  -5.778       14.10           C  
ATOM   2634  C   MET X 499      18.232  32.147  -6.130       13.74           C  
ATOM   2635  O   MET X 499      18.849  33.202  -6.391       14.54           O  
ATOM   2636  CB  MET X 499      15.871  32.033  -7.036       14.78           C  
ATOM   2637  CG  MET X 499      15.484  30.589  -7.403       17.46           C  
ATOM   2638  SD  MET X 499      14.304  29.757  -6.303       22.25           S  
ATOM   2639  CE  MET X 499      12.858  30.801  -6.450       21.52           C  
ATOM   2640  HE1 MET X 499      13.082  31.730  -6.155        0.00           H  
ATOM   2641  HB2 MET X 499      15.030  32.555  -6.891        0.00           H  
ATOM   2642  HB3 MET X 499      16.370  32.428  -7.807        0.00           H  
ATOM   2643  HG2 MET X 499      15.088  30.604  -8.321        0.00           H  
ATOM   2644  HG3 MET X 499      16.322  30.043  -7.420        0.00           H  
ATOM   2645  HE2 MET X 499      12.555  30.826  -7.403        0.00           H  
ATOM   2646  HE3 MET X 499      12.129  30.430  -5.874        0.00           H  
ATOM   2647  H   MET X 499      15.840  34.087  -5.480        0.00           H  
ATOM   2648  HA  MET X 499      16.546  31.387  -5.189        0.00           H  
ATOM   2649  N   ILE X 500      18.807  30.953  -6.087       13.30           N  
ATOM   2650  CA  ILE X 500      20.175  30.740  -6.562       14.05           C  
ATOM   2651  C   ILE X 500      20.112  29.817  -7.779       14.25           C  
ATOM   2652  O   ILE X 500      19.020  29.463  -8.256       14.29           O  
ATOM   2653  CB  ILE X 500      21.122  30.162  -5.459       14.19           C  
ATOM   2654  CG1 ILE X 500      20.642  28.783  -4.999       14.64           C  
ATOM   2655  CG2 ILE X 500      21.177  31.111  -4.255       15.12           C  
ATOM   2656  CD1 ILE X 500      21.703  27.963  -4.249       15.74           C  
ATOM   2657 HG21 ILE X 500      21.520  32.004  -4.546        0.00           H  
ATOM   2658 HD11 ILE X 500      22.495  27.815  -4.841        0.00           H  
ATOM   2659 HG12 ILE X 500      19.855  28.909  -4.395        0.00           H  
ATOM   2660 HG13 ILE X 500      20.354  28.264  -5.804        0.00           H  
ATOM   2661 HG22 ILE X 500      20.260  31.224  -3.872        0.00           H  
ATOM   2662 HG23 ILE X 500      21.786  30.724  -3.563        0.00           H  
ATOM   2663 HD12 ILE X 500      21.996  28.458  -3.431        0.00           H  
ATOM   2664 HD13 ILE X 500      21.308  27.082  -3.986        0.00           H  
ATOM   2665  H   ILE X 500      18.293  30.178  -5.720        0.00           H  
ATOM   2666  HA  ILE X 500      20.571  31.624  -6.811        0.00           H  
ATOM   2667  HB  ILE X 500      22.037  30.072  -5.853        0.00           H  
ATOM   2668  N   THR X 501      21.273  29.430  -8.290       14.45           N  
ATOM   2669  CA  THR X 501      21.336  28.512  -9.417       14.84           C  
ATOM   2670  C   THR X 501      20.590  27.222  -9.081       14.31           C  
ATOM   2671  O   THR X 501      20.776  26.664  -8.001       14.83           O  
ATOM   2672  CB  THR X 501      22.791  28.186  -9.748       15.59           C  
ATOM   2673  OG1 THR X 501      23.474  29.414  -9.992       17.52           O  
ATOM   2674  CG2 THR X 501      22.897  27.325 -10.981       16.69           C  
ATOM   2675 HG21 THR X 501      22.405  26.467 -10.836        0.00           H  
ATOM   2676  HG1 THR X 501      24.430  29.217 -10.211        0.00           H  
ATOM   2677 HG22 THR X 501      22.495  27.802 -11.762        0.00           H  
ATOM   2678 HG23 THR X 501      23.862  27.135 -11.163        0.00           H  
ATOM   2679  H   THR X 501      22.123  29.776  -7.892        0.00           H  
ATOM   2680  HA  THR X 501      20.907  28.947 -10.209        0.00           H  
ATOM   2681  HB  THR X 501      23.192  27.686  -8.981        0.00           H  
ATOM   2682  N   ALA X 502      19.745  26.766 -10.004       14.77           N  
ATOM   2683  CA  ALA X 502      19.031  25.509  -9.824       14.40           C  
ATOM   2684  C   ALA X 502      19.994  24.324  -9.921       14.44           C  
ATOM   2685  O   ALA X 502      21.018  24.400 -10.598       14.93           O  
ATOM   2686  CB  ALA X 502      17.948  25.388 -10.873       14.81           C  
ATOM   2687  HB1 ALA X 502      17.307  26.151 -10.785        0.00           H  
ATOM   2688  HB2 ALA X 502      18.357  25.410 -11.785        0.00           H  
ATOM   2689  HB3 ALA X 502      17.463  24.523 -10.742        0.00           H  
ATOM   2690  H   ALA X 502      19.598  27.298 -10.838        0.00           H  
ATOM   2691  HA  ALA X 502      18.614  25.500  -8.915        0.00           H  
ATOM   2692  N   MET X 503      19.645  23.230  -9.245       14.55           N  
ATOM   2693  CA  MET X 503      20.420  21.998  -9.344       14.57           C  
ATOM   2694  C   MET X 503      20.300  21.401 -10.739       14.66           C  
ATOM   2695  O   MET X 503      19.387  21.732 -11.505       14.99           O  
ATOM   2696  CB  MET X 503      19.928  20.961  -8.340       14.26           C  
ATOM   2697  CG  MET X 503      20.175  21.320  -6.895       15.49           C  
ATOM   2698  SD  MET X 503      19.627  19.990  -5.782       15.91           S  
ATOM   2699  CE  MET X 503      17.845  20.147  -6.013       17.93           C  
ATOM   2700  HE1 MET X 503      17.550  21.063  -5.742        0.00           H  
ATOM   2701  HB2 MET X 503      18.944  20.841  -8.470        0.00           H  
ATOM   2702  HB3 MET X 503      20.390  20.095  -8.531        0.00           H  
ATOM   2703  HG2 MET X 503      21.153  21.479  -6.760        0.00           H  
ATOM   2704  HG3 MET X 503      19.676  22.158  -6.675        0.00           H  
ATOM   2705  HE2 MET X 503      17.615  20.003  -6.975        0.00           H  
ATOM   2706  HE3 MET X 503      17.382  19.462  -5.450        0.00           H  
ATOM   2707  H   MET X 503      18.836  23.254  -8.658        0.00           H  
ATOM   2708  HA  MET X 503      21.373  22.231  -9.150        0.00           H  
ATOM   2709  N   ASN X 504      21.218  20.488 -11.040       15.41           N  
ATOM   2710  CA  ASN X 504      21.186  19.768 -12.303       16.70           C  
ATOM   2711  C   ASN X 504      20.000  18.809 -12.343       16.55           C  
ATOM   2712  O   ASN X 504      19.473  18.502 -13.421       17.31           O  
ATOM   2713  CB  ASN X 504      22.485  18.973 -12.496       17.38           C  
ATOM   2714  CG  ASN X 504      23.705  19.860 -12.669       20.15           C  
ATOM   2715  OD1 ASN X 504      23.902  20.464 -13.729       22.39           O  
ATOM   2716  ND2 ASN X 504      24.537  19.938 -11.631       19.80           N  
ATOM   2717 HD21 ASN X 504      24.341  19.427 -10.794        0.00           H  
ATOM   2718  HB2 ASN X 504      22.624  18.388 -11.697        0.00           H  
ATOM   2719  HB3 ASN X 504      22.391  18.397 -13.308        0.00           H  
ATOM   2720  H   ASN X 504      21.947  20.292 -10.384        0.00           H  
ATOM   2721 HD22 ASN X 504      25.357  20.508 -11.689        0.00           H  
ATOM   2722  HA  ASN X 504      21.093  20.438 -13.040        0.00           H  
ATOM   2723  N   THR X 505      19.601  18.338 -11.163       15.86           N  
ATOM   2724  CA  THR X 505      18.592  17.302 -11.022       16.34           C  
ATOM   2725  C   THR X 505      17.441  17.793 -10.130       14.92           C  
ATOM   2726  O   THR X 505      17.682  18.448  -9.113       15.17           O  
ATOM   2727  CB  THR X 505      19.197  16.034 -10.343       16.90           C  
ATOM   2728  OG1 THR X 505      20.513  15.758 -10.868       21.86           O  
ATOM   2729  CG2 THR X 505      18.284  14.856 -10.555       19.41           C  
ATOM   2730 HG21 THR X 505      17.387  15.049 -10.156        0.00           H  
ATOM   2731  HG1 THR X 505      21.192  16.239 -10.313        0.00           H  
ATOM   2732 HG22 THR X 505      18.175  14.685 -11.534        0.00           H  
ATOM   2733 HG23 THR X 505      18.683  14.051 -10.115        0.00           H  
ATOM   2734  H   THR X 505      20.015  18.715 -10.335        0.00           H  
ATOM   2735  HA  THR X 505      18.259  17.082 -11.939        0.00           H  
ATOM   2736  HB  THR X 505      19.283  16.202  -9.361        0.00           H  
ATOM   2737  N   ILE X 506      16.206  17.446 -10.499       14.93           N  
ATOM   2738  CA  ILE X 506      15.067  17.574  -9.596       15.06           C  
ATOM   2739  C   ILE X 506      15.302  16.624  -8.428       14.80           C  
ATOM   2740  O   ILE X 506      15.591  15.436  -8.642       14.73           O  
ATOM   2741  CB  ILE X 506      13.744  17.212 -10.326       14.64           C  
ATOM   2742  CG1 ILE X 506      13.425  18.300 -11.367       16.63           C  
ATOM   2743  CG2 ILE X 506      12.601  17.053  -9.319       15.76           C  
ATOM   2744  CD1 ILE X 506      12.192  18.020 -12.209       16.75           C  
ATOM   2745 HG21 ILE X 506      12.823  16.326  -8.669        0.00           H  
ATOM   2746 HD11 ILE X 506      12.314  17.163 -12.710        0.00           H  
ATOM   2747 HG12 ILE X 506      13.288  19.165 -10.885        0.00           H  
ATOM   2748 HG13 ILE X 506      14.210  18.390 -11.980        0.00           H  
ATOM   2749 HG22 ILE X 506      12.471  17.908  -8.818        0.00           H  
ATOM   2750 HG23 ILE X 506      11.763  16.821  -9.812        0.00           H  
ATOM   2751 HD12 ILE X 506      11.390  17.939 -11.617        0.00           H  
ATOM   2752 HD13 ILE X 506      12.060  18.773 -12.854        0.00           H  
ATOM   2753  H   ILE X 506      16.057  17.088 -11.421        0.00           H  
ATOM   2754  HA  ILE X 506      14.984  18.517  -9.274        0.00           H  
ATOM   2755  HB  ILE X 506      13.851  16.337 -10.798        0.00           H  
ATOM   2756  N   ARG X 507      15.198  17.143  -7.202       14.42           N  
ATOM   2757  CA  ARG X 507      15.341  16.311  -5.994       13.91           C  
ATOM   2758  C   ARG X 507      14.358  16.702  -4.921       14.61           C  
ATOM   2759  O   ARG X 507      14.461  17.793  -4.362       15.18           O  
ATOM   2760  CB  ARG X 507      16.745  16.426  -5.375       13.97           C  
ATOM   2761  CG  ARG X 507      17.893  16.171  -6.340       14.72           C  
ATOM   2762  CD  ARG X 507      19.219  16.335  -5.617       12.59           C  
ATOM   2763  NE  ARG X 507      20.316  16.202  -6.565       13.85           N  
ATOM   2764  CZ  ARG X 507      20.937  15.056  -6.825       13.19           C  
ATOM   2765  NH1 ARG X 507      20.585  13.924  -6.206       12.26           N  
ATOM   2766  NH2 ARG X 507      21.908  15.046  -7.731       13.93           N1+
ATOM   2767 HH11 ARG X 507      19.843  13.931  -5.535        0.00           H  
ATOM   2768 HH21 ARG X 507      22.160  15.891  -8.203        0.00           H  
ATOM   2769  HB2 ARG X 507      16.847  17.349  -5.003        0.00           H  
ATOM   2770  HB3 ARG X 507      16.813  15.765  -4.628        0.00           H  
ATOM   2771  HG2 ARG X 507      17.823  15.242  -6.704        0.00           H  
ATOM   2772  HG3 ARG X 507      17.844  16.822  -7.098        0.00           H  
ATOM   2773  HD2 ARG X 507      19.255  17.237  -5.187        0.00           H  
ATOM   2774  HD3 ARG X 507      19.303  15.634  -4.909        0.00           H  
ATOM   2775  H   ARG X 507      15.018  18.122  -7.101        0.00           H  
ATOM   2776  HE  ARG X 507      20.620  17.022  -7.050        0.00           H  
ATOM   2777 HH12 ARG X 507      21.063  13.071  -6.414        0.00           H  
ATOM   2778 HH22 ARG X 507      22.387  14.194  -7.941        0.00           H  
ATOM   2779  HA  ARG X 507      15.171  15.375  -6.301        0.00           H  
ATOM   2780  N   SER X 508      13.445  15.796  -4.614       13.98           N  
ATOM   2781  CA  SER X 508      12.618  15.957  -3.440       14.57           C  
ATOM   2782  C   SER X 508      13.041  14.888  -2.432       14.12           C  
ATOM   2783  O   SER X 508      13.287  13.737  -2.800       13.96           O  
ATOM   2784  CB  SER X 508      11.145  15.856  -3.799       15.38           C  
ATOM   2785  OG  SER X 508      10.363  16.169  -2.669       17.26           O  
ATOM   2786  HG  SER X 508      10.183  15.330  -2.155        0.00           H  
ATOM   2787  HB2 SER X 508      10.936  16.495  -4.539        0.00           H  
ATOM   2788  HB3 SER X 508      10.937  14.927  -4.103        0.00           H  
ATOM   2789  H   SER X 508      13.326  14.993  -5.199        0.00           H  
ATOM   2790  HA  SER X 508      12.743  16.864  -3.037        0.00           H  
ATOM   2791  N   GLY X 509      13.177  15.272  -1.164       13.01           N  
ATOM   2792  CA  GLY X 509      13.608  14.302  -0.153       13.96           C  
ATOM   2793  C   GLY X 509      15.066  13.875  -0.317       13.99           C  
ATOM   2794  O   GLY X 509      15.425  12.729  -0.019       14.28           O  
ATOM   2795  HA2 GLY X 509      13.493  14.711   0.752        0.00           H  
ATOM   2796  HA3 GLY X 509      13.028  13.490  -0.219        0.00           H  
ATOM   2797  H   GLY X 509      12.986  16.218  -0.903        0.00           H  
ATOM   2798  N   ALA X 510      15.901  14.805  -0.783       13.28           N  
ATOM   2799  CA  ALA X 510      17.363  14.600  -0.798       13.65           C  
ATOM   2800  C   ALA X 510      17.932  14.787   0.613       13.91           C  
ATOM   2801  O   ALA X 510      17.242  15.284   1.513       15.45           O  
ATOM   2802  CB  ALA X 510      18.052  15.568  -1.782       13.30           C  
ATOM   2803  HB1 ALA X 510      17.699  15.417  -2.705        0.00           H  
ATOM   2804  HB2 ALA X 510      17.866  16.513  -1.513        0.00           H  
ATOM   2805  HB3 ALA X 510      19.038  15.401  -1.766        0.00           H  
ATOM   2806  H   ALA X 510      15.527  15.664  -1.132        0.00           H  
ATOM   2807  HA  ALA X 510      17.544  13.666  -1.106        0.00           H  
ATOM   2808  N   GLY X 511      19.173  14.374   0.807       13.81           N  
ATOM   2809  CA  GLY X 511      19.922  14.774   2.003       13.23           C  
ATOM   2810  C   GLY X 511      20.785  15.958   1.593       13.07           C  
ATOM   2811  O   GLY X 511      21.535  15.871   0.616       13.65           O  
ATOM   2812  HA2 GLY X 511      19.293  15.038   2.735        0.00           H  
ATOM   2813  HA3 GLY X 511      20.496  14.020   2.323        0.00           H  
ATOM   2814  H   GLY X 511      19.607  13.781   0.129        0.00           H  
ATOM   2815  N   VAL X 512      20.684  17.062   2.329       12.03           N  
ATOM   2816  CA  VAL X 512      21.464  18.259   2.012       12.72           C  
ATOM   2817  C   VAL X 512      22.254  18.661   3.254       12.78           C  
ATOM   2818  O   VAL X 512      21.693  18.717   4.352       13.96           O  
ATOM   2819  CB  VAL X 512      20.542  19.412   1.556       12.44           C  
ATOM   2820  CG1 VAL X 512      21.298  20.742   1.509       13.08           C  
ATOM   2821  CG2 VAL X 512      19.944  19.062   0.196       13.39           C  
ATOM   2822 HG11 VAL X 512      21.654  20.959   2.418        0.00           H  
ATOM   2823 HG21 VAL X 512      20.678  18.932  -0.471        0.00           H  
ATOM   2824 HG12 VAL X 512      22.062  20.674   0.868        0.00           H  
ATOM   2825 HG13 VAL X 512      20.672  21.462   1.211        0.00           H  
ATOM   2826 HG22 VAL X 512      19.415  18.216   0.267        0.00           H  
ATOM   2827 HG23 VAL X 512      19.347  19.808  -0.099        0.00           H  
ATOM   2828  H   VAL X 512      20.064  17.074   3.113        0.00           H  
ATOM   2829  HA  VAL X 512      22.091  18.062   1.258        0.00           H  
ATOM   2830  HB  VAL X 512      19.802  19.525   2.219        0.00           H  
ATOM   2831  N   CYS X 513      23.547  18.919   3.073       13.03           N  
ATOM   2832  CA  CYS X 513      24.403  19.339   4.179       14.85           C  
ATOM   2833  C   CYS X 513      25.577  20.143   3.645       15.07           C  
ATOM   2834  O   CYS X 513      25.776  20.225   2.435       15.95           O  
ATOM   2835  CB  CYS X 513      24.905  18.138   4.966       15.41           C  
ATOM   2836  SG  CYS X 513      26.116  17.160   4.057       19.53           S  
ATOM   2837  HG  CYS X 513      26.405  16.390   4.625        0.00           H  
ATOM   2838  HB2 CYS X 513      25.325  18.463   5.813        0.00           H  
ATOM   2839  HB3 CYS X 513      24.126  17.553   5.192        0.00           H  
ATOM   2840  H   CYS X 513      23.941  18.823   2.159        0.00           H  
ATOM   2841  HA  CYS X 513      23.864  19.912   4.797        0.00           H  
ATOM   2842  N   VAL X 514      26.319  20.775   4.553       15.15           N  
ATOM   2843  CA  VAL X 514      27.521  21.506   4.175       15.63           C  
ATOM   2844  C   VAL X 514      28.753  20.685   4.554       16.21           C  
ATOM   2845  O   VAL X 514      28.793  20.084   5.631       16.66           O  
ATOM   2846  CB  VAL X 514      27.541  22.925   4.811       15.63           C  
ATOM   2847  CG1 VAL X 514      27.730  22.861   6.331       14.52           C  
ATOM   2848  CG2 VAL X 514      28.603  23.812   4.156       15.14           C  
ATOM   2849 HG11 VAL X 514      26.981  22.341   6.742        0.00           H  
ATOM   2850 HG21 VAL X 514      29.506  23.398   4.272        0.00           H  
ATOM   2851 HG12 VAL X 514      28.596  22.408   6.545        0.00           H  
ATOM   2852 HG13 VAL X 514      27.737  23.791   6.698        0.00           H  
ATOM   2853 HG22 VAL X 514      28.410  23.904   3.179        0.00           H  
ATOM   2854 HG23 VAL X 514      28.587  24.713   4.589        0.00           H  
ATOM   2855  H   VAL X 514      26.045  20.747   5.514        0.00           H  
ATOM   2856  HA  VAL X 514      27.528  21.643   3.184        0.00           H  
ATOM   2857  HB  VAL X 514      26.648  23.341   4.639        0.00           H  
ATOM   2858  N   LEU X 515      29.726  20.644   3.645       16.77           N  
ATOM   2859  CA  LEU X 515      31.001  19.968   3.886       17.98           C  
ATOM   2860  C   LEU X 515      32.088  20.765   3.186       18.36           C  
ATOM   2861  O   LEU X 515      31.984  21.050   1.990       18.31           O  
ATOM   2862  CB  LEU X 515      30.965  18.529   3.363       17.88           C  
ATOM   2863  CG  LEU X 515      32.290  17.755   3.418       18.38           C  
ATOM   2864  CD1 LEU X 515      32.654  17.402   4.866       22.68           C  
ATOM   2865  CD2 LEU X 515      32.212  16.504   2.562       18.87           C  
ATOM   2866 HD11 LEU X 515      32.747  18.240   5.404        0.00           H  
ATOM   2867 HD21 LEU X 515      31.477  15.914   2.895        0.00           H  
ATOM   2868  HB2 LEU X 515      30.291  18.024   3.902        0.00           H  
ATOM   2869  HB3 LEU X 515      30.665  18.556   2.409        0.00           H  
ATOM   2870 HD12 LEU X 515      31.934  16.836   5.267        0.00           H  
ATOM   2871 HD13 LEU X 515      33.519  16.900   4.871        0.00           H  
ATOM   2872 HD22 LEU X 515      32.023  16.755   1.613        0.00           H  
ATOM   2873 HD23 LEU X 515      33.085  16.019   2.614        0.00           H  
ATOM   2874  H   LEU X 515      29.579  21.093   2.763        0.00           H  
ATOM   2875  HA  LEU X 515      31.183  19.920   4.868        0.00           H  
ATOM   2876  HG  LEU X 515      33.012  18.342   3.051        0.00           H  
ATOM   2877  N   HIS X 516      33.123  21.123   3.942       19.76           N  
ATOM   2878  CA  HIS X 516      34.208  21.982   3.430       21.26           C  
ATOM   2879  C   HIS X 516      33.674  23.169   2.618       21.17           C  
ATOM   2880  O   HIS X 516      34.108  23.402   1.493       22.15           O  
ATOM   2881  CB  HIS X 516      35.203  21.177   2.574       21.97           C  
ATOM   2882  CG  HIS X 516      35.872  20.053   3.305       24.63           C  
ATOM   2883  ND1 HIS X 516      36.511  19.020   2.651       26.09           N  
ATOM   2884  CD2 HIS X 516      35.995  19.795   4.629       26.53           C  
ATOM   2885  CE1 HIS X 516      37.005  18.178   3.541       26.72           C  
ATOM   2886  NE2 HIS X 516      36.700  18.620   4.748       27.51           N  
ATOM   2887  HB2 HIS X 516      34.710  20.796   1.792        0.00           H  
ATOM   2888  HB3 HIS X 516      35.910  21.801   2.240        0.00           H  
ATOM   2889  H   HIS X 516      33.167  20.800   4.887        0.00           H  
ATOM   2890  HD2 HIS X 516      35.640  20.354   5.379        0.00           H  
ATOM   2891  HE1 HIS X 516      37.522  17.347   3.336        0.00           H  
ATOM   2892  HE2 HIS X 516      36.942  18.173   5.609        0.00           H  
ATOM   2893  HA  HIS X 516      34.683  22.342   4.233        0.00           H  
ATOM   2894  N   ASN X 517      32.723  23.903   3.184       21.35           N  
ATOM   2895  CA  ASN X 517      32.198  25.120   2.538       21.11           C  
ATOM   2896  C   ASN X 517      31.526  24.928   1.176       20.38           C  
ATOM   2897  O   ASN X 517      31.420  25.870   0.386       20.25           O  
ATOM   2898  CB  ASN X 517      33.288  26.191   2.434       21.26           C  
ATOM   2899  CG  ASN X 517      33.810  26.604   3.783       24.39           C  
ATOM   2900  OD1 ASN X 517      33.037  26.870   4.712       27.02           O  
ATOM   2901  ND2 ASN X 517      35.125  26.630   3.914       25.18           N  
ATOM   2902 HD21 ASN X 517      35.709  26.383   3.141        0.00           H  
ATOM   2903  HB2 ASN X 517      34.045  25.830   1.890        0.00           H  
ATOM   2904  HB3 ASN X 517      32.911  26.994   1.973        0.00           H  
ATOM   2905  H   ASN X 517      32.354  23.623   4.070        0.00           H  
ATOM   2906 HD22 ASN X 517      35.535  26.896   4.786        0.00           H  
ATOM   2907  HA  ASN X 517      31.461  25.415   3.147        0.00           H  
ATOM   2908  N   CYS X 518      31.070  23.709   0.913       19.15           N  
ATOM   2909  CA  CYS X 518      30.220  23.432  -0.241       18.89           C  
ATOM   2910  C   CYS X 518      28.924  22.822   0.256       17.33           C  
ATOM   2911  O   CYS X 518      28.939  22.114   1.261       16.85           O  
ATOM   2912  CB  CYS X 518      30.895  22.443  -1.186       19.01           C  
ATOM   2913  SG  CYS X 518      32.169  23.164  -2.205       25.79           S  
ATOM   2914  HG  CYS X 518      32.558  22.453  -2.791        0.00           H  
ATOM   2915  HB2 CYS X 518      31.303  21.712  -0.639        0.00           H  
ATOM   2916  HB3 CYS X 518      30.197  22.050  -1.785        0.00           H  
ATOM   2917  H   CYS X 518      31.317  22.957   1.525        0.00           H  
ATOM   2918  HA  CYS X 518      30.052  24.285  -0.735        0.00           H  
ATOM   2919  N   ILE X 519      27.826  23.088  -0.446       16.06           N  
ATOM   2920  CA  ILE X 519      26.527  22.500  -0.116       15.79           C  
ATOM   2921  C   ILE X 519      26.379  21.235  -0.955       15.21           C  
ATOM   2922  O   ILE X 519      26.407  21.304  -2.175       16.27           O  
ATOM   2923  CB  ILE X 519      25.340  23.456  -0.497       15.73           C  
ATOM   2924  CG1 ILE X 519      25.473  24.832   0.152       20.44           C  
ATOM   2925  CG2 ILE X 519      23.979  22.805  -0.201       16.80           C  
ATOM   2926  CD1 ILE X 519      25.194  24.865   1.619       24.02           C  
ATOM   2927 HG21 ILE X 519      23.888  21.960  -0.728        0.00           H  
ATOM   2928 HD11 ILE X 519      24.259  24.555   1.791        0.00           H  
ATOM   2929 HG12 ILE X 519      26.407  25.158   0.003        0.00           H  
ATOM   2930 HG13 ILE X 519      24.835  25.455  -0.301        0.00           H  
ATOM   2931 HG22 ILE X 519      23.912  22.590   0.773        0.00           H  
ATOM   2932 HG23 ILE X 519      23.251  23.442  -0.456        0.00           H  
ATOM   2933 HD12 ILE X 519      25.830  24.260   2.098        0.00           H  
ATOM   2934 HD13 ILE X 519      25.306  25.802   1.951        0.00           H  
ATOM   2935  H   ILE X 519      27.890  23.711  -1.226        0.00           H  
ATOM   2936  HA  ILE X 519      26.493  22.325   0.868        0.00           H  
ATOM   2937  HB  ILE X 519      25.389  23.606  -1.484        0.00           H  
ATOM   2938  N   TYR X 520      26.219  20.088  -0.307       13.88           N  
ATOM   2939  CA  TYR X 520      25.972  18.826  -1.013       13.84           C  
ATOM   2940  C   TYR X 520      24.488  18.460  -1.005       13.63           C  
ATOM   2941  O   TYR X 520      23.803  18.661   0.009       13.72           O  
ATOM   2942  CB  TYR X 520      26.755  17.690  -0.345       14.14           C  
ATOM   2943  CG  TYR X 520      28.234  17.698  -0.625       14.17           C  
ATOM   2944  CD1 TYR X 520      29.079  18.623  -0.004       13.63           C  
ATOM   2945  CD2 TYR X 520      28.800  16.754  -1.489       13.78           C  
ATOM   2946  CE1 TYR X 520      30.445  18.625  -0.260       15.77           C  
ATOM   2947  CE2 TYR X 520      30.161  16.748  -1.743       15.65           C  
ATOM   2948  CZ  TYR X 520      30.977  17.684  -1.119       15.81           C  
ATOM   2949  OH  TYR X 520      32.339  17.690  -1.354       17.70           O  
ATOM   2950  HH  TYR X 520      32.757  18.429  -0.826        0.00           H  
ATOM   2951  HB2 TYR X 520      26.622  17.757   0.644        0.00           H  
ATOM   2952  HB3 TYR X 520      26.380  16.820  -0.665        0.00           H  
ATOM   2953  H   TYR X 520      26.268  20.084   0.692        0.00           H  
ATOM   2954  HD1 TYR X 520      28.695  19.292   0.633        0.00           H  
ATOM   2955  HD2 TYR X 520      28.213  16.074  -1.929        0.00           H  
ATOM   2956  HE1 TYR X 520      31.038  19.303   0.175        0.00           H  
ATOM   2957  HE2 TYR X 520      30.554  16.076  -2.370        0.00           H  
ATOM   2958  HA  TYR X 520      26.271  18.949  -1.959        0.00           H  
ATOM   2959  N   ALA X 521      24.009  17.914  -2.125       13.22           N  
ATOM   2960  CA  ALA X 521      22.660  17.359  -2.225       12.93           C  
ATOM   2961  C   ALA X 521      22.789  15.925  -2.724       12.41           C  
ATOM   2962  O   ALA X 521      23.323  15.679  -3.817       13.16           O  
ATOM   2963  CB  ALA X 521      21.828  18.191  -3.168       13.23           C  
ATOM   2964  HB1 ALA X 521      21.773  19.130  -2.830        0.00           H  
ATOM   2965  HB2 ALA X 521      22.249  18.196  -4.075        0.00           H  
ATOM   2966  HB3 ALA X 521      20.910  17.799  -3.225        0.00           H  
ATOM   2967  H   ALA X 521      24.599  17.883  -2.932        0.00           H  
ATOM   2968  HA  ALA X 521      22.202  17.369  -1.336        0.00           H  
ATOM   2969  N   ALA X 522      22.385  14.978  -1.878       12.33           N  
ATOM   2970  CA  ALA X 522      22.574  13.552  -2.162       11.75           C  
ATOM   2971  C   ALA X 522      21.225  12.866  -2.274       12.12           C  
ATOM   2972  O   ALA X 522      20.358  13.014  -1.385       12.09           O  
ATOM   2973  CB  ALA X 522      23.379  12.892  -1.053       12.17           C  
ATOM   2974  HB1 ALA X 522      24.274  13.331  -0.980        0.00           H  
ATOM   2975  HB2 ALA X 522      22.897  12.989  -0.182        0.00           H  
ATOM   2976  HB3 ALA X 522      23.495  11.922  -1.268        0.00           H  
ATOM   2977  H   ALA X 522      21.940  15.248  -1.024        0.00           H  
ATOM   2978  HA  ALA X 522      23.071  13.464  -3.025        0.00           H  
ATOM   2979  N   GLY X 523      21.056  12.092  -3.343       12.36           N  
ATOM   2980  CA  GLY X 523      19.825  11.329  -3.497       12.08           C  
ATOM   2981  C   GLY X 523      18.582  12.186  -3.687       12.00           C  
ATOM   2982  O   GLY X 523      18.644  13.314  -4.183       12.64           O  
ATOM   2983  HA2 GLY X 523      19.922  10.731  -4.293        0.00           H  
ATOM   2984  HA3 GLY X 523      19.698  10.766  -2.681        0.00           H  
ATOM   2985  H   GLY X 523      21.772  12.034  -4.039        0.00           H  
ATOM   2986  N   GLY X 524      17.450  11.628  -3.278       12.30           N  
ATOM   2987  CA  GLY X 524      16.164  12.278  -3.493       12.03           C  
ATOM   2988  C   GLY X 524      15.364  11.549  -4.548       13.12           C  
ATOM   2989  O   GLY X 524      15.787  10.508  -5.060       13.09           O  
ATOM   2990  HA2 GLY X 524      15.651  12.284  -2.635        0.00           H  
ATOM   2991  HA3 GLY X 524      16.316  13.221  -3.788        0.00           H  
ATOM   2992  H   GLY X 524      17.480  10.743  -2.813        0.00           H  
ATOM   2993  N   TYR X 525      14.221  12.137  -4.882       14.01           N  
ATOM   2994  CA  TYR X 525      13.289  11.577  -5.849       14.09           C  
ATOM   2995  C   TYR X 525      13.109  12.591  -6.979       14.93           C  
ATOM   2996  O   TYR X 525      12.871  13.759  -6.705       15.46           O  
ATOM   2997  CB  TYR X 525      11.967  11.319  -5.134       14.63           C  
ATOM   2998  CG  TYR X 525      10.923  10.609  -5.952       14.85           C  
ATOM   2999  CD1 TYR X 525      11.082   9.277  -6.316       16.17           C  
ATOM   3000  CD2 TYR X 525       9.763  11.270  -6.348       16.76           C  
ATOM   3001  CE1 TYR X 525      10.106   8.621  -7.068       16.73           C  
ATOM   3002  CE2 TYR X 525       8.783  10.622  -7.085       17.60           C  
ATOM   3003  CZ  TYR X 525       8.961   9.299  -7.434       15.68           C  
ATOM   3004  OH  TYR X 525       7.994   8.628  -8.188       17.05           O  
ATOM   3005  HH  TYR X 525       7.093   9.004  -7.971        0.00           H  
ATOM   3006  HB2 TYR X 525      12.156  10.766  -4.322        0.00           H  
ATOM   3007  HB3 TYR X 525      11.591  12.200  -4.847        0.00           H  
ATOM   3008  H   TYR X 525      13.989  13.007  -4.448        0.00           H  
ATOM   3009  HD1 TYR X 525      11.905   8.783  -6.036        0.00           H  
ATOM   3010  HD2 TYR X 525       9.634  12.229  -6.096        0.00           H  
ATOM   3011  HE1 TYR X 525      10.235   7.667  -7.339        0.00           H  
ATOM   3012  HE2 TYR X 525       7.955  11.109  -7.361        0.00           H  
ATOM   3013  HA  TYR X 525      13.625  10.718  -6.234        0.00           H  
ATOM   3014  N   ASP X 526      13.234  12.156  -8.232       15.51           N  
ATOM   3015  CA  ASP X 526      13.197  13.121  -9.346       16.63           C  
ATOM   3016  C   ASP X 526      11.824  13.278  -9.990       17.68           C  
ATOM   3017  O   ASP X 526      11.687  13.954 -11.025       18.44           O  
ATOM   3018  CB  ASP X 526      14.259  12.803 -10.404       16.71           C  
ATOM   3019  CG  ASP X 526      13.993  11.495 -11.153       17.63           C  
ATOM   3020  OD1 ASP X 526      12.924  10.885 -10.966       17.53           O1-
ATOM   3021  OD2 ASP X 526      14.868  11.080 -11.956       19.70           O  
ATOM   3022  HB2 ASP X 526      14.284  13.552 -11.066        0.00           H  
ATOM   3023  HB3 ASP X 526      15.150  12.737  -9.954        0.00           H  
ATOM   3024  H   ASP X 526      13.352  11.180  -8.416        0.00           H  
ATOM   3025  HA  ASP X 526      13.409  14.005  -8.930        0.00           H  
ATOM   3026  N   GLY X 527      10.822  12.657  -9.375       18.16           N  
ATOM   3027  CA  GLY X 527       9.471  12.619  -9.914       18.70           C  
ATOM   3028  C   GLY X 527       9.117  11.262 -10.492       19.42           C  
ATOM   3029  O   GLY X 527       7.933  10.967 -10.712       20.90           O  
ATOM   3030  HA2 GLY X 527       8.825  12.837  -9.182        0.00           H  
ATOM   3031  HA3 GLY X 527       9.391  13.308 -10.635        0.00           H  
ATOM   3032  H   GLY X 527      11.004  12.197  -8.506        0.00           H  
ATOM   3033  N   GLN X 528      10.134  10.441 -10.769       18.56           N  
ATOM   3034  CA  GLN X 528       9.934   9.127 -11.383       18.55           C  
ATOM   3035  C   GLN X 528      10.670   8.021 -10.641       17.59           C  
ATOM   3036  O   GLN X 528      10.167   6.901 -10.521       18.47           O  
ATOM   3037  CB  GLN X 528      10.383   9.152 -12.852       19.56           C  
ATOM   3038  CG  GLN X 528       9.507  10.055 -13.740        0.00           C  
ATOM   3039  CD  GLN X 528       8.210   9.367 -14.173        0.00           C  
ATOM   3040  OE1 GLN X 528       8.044   9.031 -15.351        0.00           O  
ATOM   3041  NE2 GLN X 528       7.295   9.136 -13.229        0.00           N  
ATOM   3042  HB2 GLN X 528      11.326   9.482 -12.892        0.00           H  
ATOM   3043  HB3 GLN X 528      10.348   8.220 -13.213        0.00           H  
ATOM   3044  H   GLN X 528      11.064  10.734 -10.549        0.00           H  
ATOM   3045  HA  GLN X 528       8.956   8.927 -11.330        0.00           H  
ATOM   3046  HG2 GLN X 528       9.280  10.885 -13.232        0.00           H  
ATOM   3047  HG3 GLN X 528      10.027  10.306 -14.557        0.00           H  
ATOM   3048 HE21 GLN X 528       7.471   9.410 -12.283        0.00           H  
ATOM   3049 HE22 GLN X 528       6.432   8.689 -13.467        0.00           H  
ATOM   3050  N   ASP X 529      11.881   8.330 -10.180       16.22           N  
ATOM   3051  CA  ASP X 529      12.795   7.358  -9.576       15.71           C  
ATOM   3052  C   ASP X 529      13.577   8.004  -8.434       14.86           C  
ATOM   3053  O   ASP X 529      13.841   9.209  -8.479       15.37           O  
ATOM   3054  CB  ASP X 529      13.813   6.897 -10.632       15.80           C  
ATOM   3055  CG  ASP X 529      13.159   6.253 -11.847       17.38           C  
ATOM   3056  OD1 ASP X 529      12.518   5.196 -11.677       19.16           O1-
ATOM   3057  OD2 ASP X 529      13.300   6.793 -12.974       18.24           O  
ATOM   3058  HB2 ASP X 529      14.342   7.690 -10.934        0.00           H  
ATOM   3059  HB3 ASP X 529      14.433   6.234 -10.213        0.00           H  
ATOM   3060  H   ASP X 529      12.183   9.281 -10.250        0.00           H  
ATOM   3061  HA  ASP X 529      12.257   6.588  -9.232        0.00           H  
ATOM   3062  N   GLN X 530      13.988   7.197  -7.462       13.91           N  
ATOM   3063  CA  GLN X 530      14.982   7.636  -6.502       13.51           C  
ATOM   3064  C   GLN X 530      16.341   7.741  -7.174       13.16           C  
ATOM   3065  O   GLN X 530      16.627   7.065  -8.191       14.06           O  
ATOM   3066  CB  GLN X 530      15.094   6.649  -5.355       13.48           C  
ATOM   3067  CG  GLN X 530      14.084   6.915  -4.258       13.78           C  
ATOM   3068  CD  GLN X 530      12.682   6.442  -4.565       16.66           C  
ATOM   3069  OE1 GLN X 530      12.456   5.585  -5.430       15.80           O  
ATOM   3070  NE2 GLN X 530      11.728   6.965  -3.801       16.81           N  
ATOM   3071 HE21 GLN X 530      11.965   7.622  -3.085        0.00           H  
ATOM   3072  HB2 GLN X 530      14.949   5.725  -5.710        0.00           H  
ATOM   3073  HB3 GLN X 530      16.014   6.708  -4.967        0.00           H  
ATOM   3074  HG2 GLN X 530      14.396   6.455  -3.427        0.00           H  
ATOM   3075  HG3 GLN X 530      14.053   7.901  -4.092        0.00           H  
ATOM   3076  H   GLN X 530      13.607   6.275  -7.392        0.00           H  
ATOM   3077 HE22 GLN X 530      10.774   6.702  -3.942        0.00           H  
ATOM   3078  HA  GLN X 530      14.697   8.528  -6.151        0.00           H  
ATOM   3079  N   LEU X 531      17.182   8.582  -6.574       13.10           N  
ATOM   3080  CA  LEU X 531      18.472   8.930  -7.139       12.93           C  
ATOM   3081  C   LEU X 531      19.629   8.406  -6.309       13.25           C  
ATOM   3082  O   LEU X 531      19.562   8.393  -5.080       13.29           O  
ATOM   3083  CB  LEU X 531      18.583  10.457  -7.202       12.61           C  
ATOM   3084  CG  LEU X 531      17.511  11.175  -8.038       12.16           C  
ATOM   3085  CD1 LEU X 531      17.469  12.659  -7.678       13.61           C  
ATOM   3086  CD2 LEU X 531      17.726  10.968  -9.551       17.58           C  
ATOM   3087 HD11 LEU X 531      17.253  12.764  -6.707        0.00           H  
ATOM   3088 HD21 LEU X 531      18.621  11.326  -9.816        0.00           H  
ATOM   3089  HB2 LEU X 531      18.532  10.808  -6.267        0.00           H  
ATOM   3090  HB3 LEU X 531      19.477  10.686  -7.587        0.00           H  
ATOM   3091 HD12 LEU X 531      18.359  13.076  -7.860        0.00           H  
ATOM   3092 HD13 LEU X 531      16.767  13.108  -8.231        0.00           H  
ATOM   3093 HD22 LEU X 531      17.689   9.992  -9.767        0.00           H  
ATOM   3094 HD23 LEU X 531      17.008  11.451 -10.051        0.00           H  
ATOM   3095  H   LEU X 531      16.914   8.989  -5.701        0.00           H  
ATOM   3096  HA  LEU X 531      18.527   8.513  -8.046        0.00           H  
ATOM   3097  HG  LEU X 531      16.624  10.769  -7.817        0.00           H  
ATOM   3098  N   ASN X 532      20.715   8.003  -6.973       13.40           N  
ATOM   3099  CA  ASN X 532      21.965   7.851  -6.227       14.21           C  
ATOM   3100  C   ASN X 532      22.978   8.949  -6.499       13.38           C  
ATOM   3101  O   ASN X 532      24.026   8.991  -5.860       14.15           O  
ATOM   3102  CB  ASN X 532      22.601   6.475  -6.381       15.51           C  
ATOM   3103  CG  ASN X 532      22.775   6.066  -7.805       18.02           C  
ATOM   3104  OD1 ASN X 532      22.907   6.930  -8.673       25.61           O  
ATOM   3105  ND2 ASN X 532      22.772   4.770  -8.077       19.21           N  
ATOM   3106 HD21 ASN X 532      22.657   4.104  -7.340        0.00           H  
ATOM   3107  HB2 ASN X 532      23.498   6.486  -5.939        0.00           H  
ATOM   3108  HB3 ASN X 532      22.021   5.801  -5.923        0.00           H  
ATOM   3109  H   ASN X 532      20.675   7.810  -7.953        0.00           H  
ATOM   3110 HD22 ASN X 532      22.886   4.457  -9.020        0.00           H  
ATOM   3111  HA  ASN X 532      21.686   7.943  -5.271        0.00           H  
ATOM   3112  N   SER X 533      22.649   9.864  -7.408       12.96           N  
ATOM   3113  CA  SER X 533      23.595  10.911  -7.741       12.62           C  
ATOM   3114  C   SER X 533      23.720  11.912  -6.592       12.70           C  
ATOM   3115  O   SER X 533      22.824  12.033  -5.719       13.76           O  
ATOM   3116  CB  SER X 533      23.187  11.628  -9.029       12.62           C  
ATOM   3117  OG  SER X 533      22.001  12.363  -8.841       13.31           O  
ATOM   3118  HG  SER X 533      21.761  12.819  -9.698        0.00           H  
ATOM   3119  HB2 SER X 533      23.920  12.250  -9.306        0.00           H  
ATOM   3120  HB3 SER X 533      23.044  10.952  -9.752        0.00           H  
ATOM   3121  H   SER X 533      21.756   9.830  -7.858        0.00           H  
ATOM   3122  HA  SER X 533      24.487  10.484  -7.889        0.00           H  
ATOM   3123  N   VAL X 534      24.836  12.629  -6.606       12.08           N  
ATOM   3124  CA  VAL X 534      25.180  13.582  -5.555       12.41           C  
ATOM   3125  C   VAL X 534      25.794  14.791  -6.265       12.82           C  
ATOM   3126  O   VAL X 534      26.661  14.631  -7.126       13.15           O  
ATOM   3127  CB  VAL X 534      26.216  12.990  -4.575       12.98           C  
ATOM   3128  CG1 VAL X 534      26.548  13.996  -3.481       14.02           C  
ATOM   3129  CG2 VAL X 534      25.697  11.678  -3.950       13.13           C  
ATOM   3130 HG11 VAL X 534      26.924  14.827  -3.891        0.00           H  
ATOM   3131 HG21 VAL X 534      24.848  11.855  -3.452        0.00           H  
ATOM   3132 HG12 VAL X 534      25.718  14.230  -2.974        0.00           H  
ATOM   3133 HG13 VAL X 534      27.219  13.592  -2.860        0.00           H  
ATOM   3134 HG22 VAL X 534      25.518  11.008  -4.671        0.00           H  
ATOM   3135 HG23 VAL X 534      26.388  11.321  -3.322        0.00           H  
ATOM   3136  H   VAL X 534      25.470  12.511  -7.370        0.00           H  
ATOM   3137  HA  VAL X 534      24.368  13.821  -5.022        0.00           H  
ATOM   3138  HB  VAL X 534      27.048  12.786  -5.090        0.00           H  
ATOM   3139  N   GLU X 535      25.321  15.986  -5.936       12.37           N  
ATOM   3140  CA  GLU X 535      25.935  17.178  -6.512       13.06           C  
ATOM   3141  C   GLU X 535      26.258  18.192  -5.423       13.64           C  
ATOM   3142  O   GLU X 535      25.674  18.164  -4.349       13.91           O  
ATOM   3143  CB  GLU X 535      25.072  17.773  -7.617       13.83           C  
ATOM   3144  CG  GLU X 535      23.655  18.129  -7.228       14.59           C  
ATOM   3145  CD  GLU X 535      22.814  18.435  -8.474       16.13           C  
ATOM   3146  OE1 GLU X 535      23.178  19.387  -9.217       17.38           O1-
ATOM   3147  OE2 GLU X 535      21.816  17.722  -8.716       17.25           O  
ATOM   3148  HB2 GLU X 535      25.521  18.605  -7.944        0.00           H  
ATOM   3149  HB3 GLU X 535      25.029  17.111  -8.365        0.00           H  
ATOM   3150  HG2 GLU X 535      23.246  17.363  -6.732        0.00           H  
ATOM   3151  HG3 GLU X 535      23.667  18.932  -6.632        0.00           H  
ATOM   3152  H   GLU X 535      24.553  16.069  -5.301        0.00           H  
ATOM   3153  HA  GLU X 535      26.798  16.911  -6.940        0.00           H  
ATOM   3154  N   ARG X 536      27.242  19.044  -5.685       13.54           N  
ATOM   3155  CA  ARG X 536      27.613  20.036  -4.686       14.12           C  
ATOM   3156  C   ARG X 536      27.632  21.427  -5.282       13.77           C  
ATOM   3157  O   ARG X 536      27.990  21.597  -6.440       13.75           O  
ATOM   3158  CB  ARG X 536      28.944  19.710  -4.018       15.51           C  
ATOM   3159  CG  ARG X 536      30.143  19.850  -4.909       15.91           C  
ATOM   3160  CD  ARG X 536      31.403  19.467  -4.156       17.94           C  
ATOM   3161  NE  ARG X 536      32.560  19.525  -5.038       18.45           N  
ATOM   3162  CZ  ARG X 536      33.647  18.768  -4.895       18.43           C  
ATOM   3163  NH1 ARG X 536      33.746  17.902  -3.891       19.32           N  
ATOM   3164  NH2 ARG X 536      34.643  18.891  -5.756       20.53           N1+
ATOM   3165 HH11 ARG X 536      32.999  17.813  -3.232        0.00           H  
ATOM   3166 HH21 ARG X 536      34.577  19.548  -6.507        0.00           H  
ATOM   3167  HB2 ARG X 536      29.060  20.323  -3.236        0.00           H  
ATOM   3168  HB3 ARG X 536      28.907  18.766  -3.689        0.00           H  
ATOM   3169  HG2 ARG X 536      30.037  19.254  -5.705        0.00           H  
ATOM   3170  HG3 ARG X 536      30.218  20.797  -5.220        0.00           H  
ATOM   3171  HD2 ARG X 536      31.536  20.098  -3.392        0.00           H  
ATOM   3172  HD3 ARG X 536      31.306  18.538  -3.798        0.00           H  
ATOM   3173  H   ARG X 536      27.724  19.005  -6.560        0.00           H  
ATOM   3174  HE  ARG X 536      32.537  20.174  -5.799        0.00           H  
ATOM   3175 HH12 ARG X 536      34.567  17.340  -3.795        0.00           H  
ATOM   3176 HH22 ARG X 536      35.463  18.327  -5.656        0.00           H  
ATOM   3177  HA  ARG X 536      26.912  20.009  -3.973        0.00           H  
ATOM   3178  N   TYR X 537      27.228  22.403  -4.475       13.29           N  
ATOM   3179  CA  TYR X 537      27.164  23.789  -4.900       13.83           C  
ATOM   3180  C   TYR X 537      28.326  24.581  -4.314       14.27           C  
ATOM   3181  O   TYR X 537      28.619  24.484  -3.120       14.23           O  
ATOM   3182  CB  TYR X 537      25.851  24.411  -4.457       13.90           C  
ATOM   3183  CG  TYR X 537      25.663  25.850  -4.910       14.00           C  
ATOM   3184  CD1 TYR X 537      25.425  26.155  -6.248       16.24           C  
ATOM   3185  CD2 TYR X 537      25.704  26.891  -3.986       15.28           C  
ATOM   3186  CE1 TYR X 537      25.232  27.488  -6.661       16.24           C  
ATOM   3187  CE2 TYR X 537      25.521  28.221  -4.388       15.70           C  
ATOM   3188  CZ  TYR X 537      25.300  28.503  -5.725       15.80           C  
ATOM   3189  OH  TYR X 537      25.136  29.830  -6.104       18.52           O  
ATOM   3190  HH  TYR X 537      24.528  29.869  -6.897        0.00           H  
ATOM   3191  HB2 TYR X 537      25.101  23.862  -4.827        0.00           H  
ATOM   3192  HB3 TYR X 537      25.810  24.387  -3.458        0.00           H  
ATOM   3193  H   TYR X 537      26.958  22.173  -3.540        0.00           H  
ATOM   3194  HD1 TYR X 537      25.391  25.419  -6.924        0.00           H  
ATOM   3195  HD2 TYR X 537      25.867  26.686  -3.021        0.00           H  
ATOM   3196  HE1 TYR X 537      25.048  27.698  -7.621        0.00           H  
ATOM   3197  HE2 TYR X 537      25.550  28.960  -3.715        0.00           H  
ATOM   3198  HA  TYR X 537      27.223  23.816  -5.898        0.00           H  
ATOM   3199  N   ASP X 538      28.988  25.352  -5.169       15.44           N  
ATOM   3200  CA  ASP X 538      30.029  26.267  -4.734       16.67           C  
ATOM   3201  C   ASP X 538      29.525  27.695  -4.931       16.87           C  
ATOM   3202  O   ASP X 538      29.232  28.095  -6.068       16.81           O  
ATOM   3203  CB  ASP X 538      31.296  26.044  -5.562       17.31           C  
ATOM   3204  CG  ASP X 538      32.497  26.777  -4.992       19.94           C  
ATOM   3205  OD1 ASP X 538      33.628  26.426  -5.383       20.87           O1-
ATOM   3206  OD2 ASP X 538      32.304  27.684  -4.142       22.51           O  
ATOM   3207  HB2 ASP X 538      31.497  25.065  -5.587        0.00           H  
ATOM   3208  HB3 ASP X 538      31.134  26.367  -6.495        0.00           H  
ATOM   3209  H   ASP X 538      28.763  25.301  -6.142        0.00           H  
ATOM   3210  HA  ASP X 538      30.246  26.109  -3.771        0.00           H  
ATOM   3211  N   VAL X 539      29.442  28.461  -3.841       17.31           N  
ATOM   3212  CA  VAL X 539      28.897  29.822  -3.908       18.02           C  
ATOM   3213  C   VAL X 539      29.812  30.757  -4.692       18.52           C  
ATOM   3214  O   VAL X 539      29.356  31.762  -5.255       19.52           O  
ATOM   3215  CB  VAL X 539      28.591  30.426  -2.504       18.27           C  
ATOM   3216  CG1 VAL X 539      27.473  29.669  -1.827       19.01           C  
ATOM   3217  CG2 VAL X 539      29.836  30.467  -1.623       17.67           C  
ATOM   3218 HG11 VAL X 539      26.646  29.718  -2.387        0.00           H  
ATOM   3219 HG21 VAL X 539      30.190  29.540  -1.497        0.00           H  
ATOM   3220 HG12 VAL X 539      27.734  28.710  -1.715        0.00           H  
ATOM   3221 HG13 VAL X 539      27.299  30.078  -0.931        0.00           H  
ATOM   3222 HG22 VAL X 539      30.540  31.027  -2.059        0.00           H  
ATOM   3223 HG23 VAL X 539      29.594  30.860  -0.736        0.00           H  
ATOM   3224  H   VAL X 539      29.757  28.101  -2.963        0.00           H  
ATOM   3225  HA  VAL X 539      28.027  29.740  -4.394        0.00           H  
ATOM   3226  HB  VAL X 539      28.293  31.371  -2.641        0.00           H  
ATOM   3227  N   GLU X 540      31.100  30.416  -4.741       18.43           N  
ATOM   3228  CA  GLU X 540      32.077  31.234  -5.455       19.60           C  
ATOM   3229  C   GLU X 540      31.935  31.156  -6.967       19.44           C  
ATOM   3230  O   GLU X 540      32.102  32.167  -7.660       21.15           O  
ATOM   3231  CB  GLU X 540      33.502  30.882  -5.028       20.02           C  
ATOM   3232  CG  GLU X 540      33.816  31.294  -3.593       23.86           C  
ATOM   3233  CD  GLU X 540      35.300  31.221  -3.263       29.06           C  
ATOM   3234  OE1 GLU X 540      36.132  31.491  -4.157       32.26           O1-
ATOM   3235  OE2 GLU X 540      35.632  30.895  -2.101       32.47           O  
ATOM   3236  HB2 GLU X 540      33.626  29.893  -5.112        0.00           H  
ATOM   3237  HB3 GLU X 540      34.144  31.343  -5.641        0.00           H  
ATOM   3238  HG2 GLU X 540      33.502  32.233  -3.454        0.00           H  
ATOM   3239  HG3 GLU X 540      33.320  30.690  -2.970        0.00           H  
ATOM   3240  H   GLU X 540      31.404  29.583  -4.279        0.00           H  
ATOM   3241  HA  GLU X 540      31.886  32.182  -5.200        0.00           H  
ATOM   3242  N   THR X 541      31.608  29.966  -7.470       18.27           N  
ATOM   3243  CA  THR X 541      31.452  29.747  -8.904       17.81           C  
ATOM   3244  C   THR X 541      29.975  29.717  -9.308       17.77           C  
ATOM   3245  O   THR X 541      29.663  29.700 -10.502       17.64           O  
ATOM   3246  CB  THR X 541      32.077  28.418  -9.352       18.06           C  
ATOM   3247  OG1 THR X 541      31.318  27.342  -8.783       17.05           O  
ATOM   3248  CG2 THR X 541      33.550  28.315  -8.924       18.86           C  
ATOM   3249 HG21 THR X 541      34.072  29.064  -9.332        0.00           H  
ATOM   3250  HG1 THR X 541      30.929  27.643  -7.912        0.00           H  
ATOM   3251 HG22 THR X 541      33.617  28.376  -7.928        0.00           H  
ATOM   3252 HG23 THR X 541      33.918  27.438  -9.234        0.00           H  
ATOM   3253  H   THR X 541      31.465  29.199  -6.845        0.00           H  
ATOM   3254  HA  THR X 541      31.920  30.511  -9.348        0.00           H  
ATOM   3255  HB  THR X 541      32.054  28.368 -10.350        0.00           H  
ATOM   3256  N   GLU X 542      29.086  29.687  -8.310       17.59           N  
ATOM   3257  CA  GLU X 542      27.632  29.596  -8.541       18.51           C  
ATOM   3258  C   GLU X 542      27.252  28.401  -9.418       17.92           C  
ATOM   3259  O   GLU X 542      26.332  28.477 -10.234       18.54           O  
ATOM   3260  CB  GLU X 542      27.091  30.924  -9.116       18.41           C  
ATOM   3261  CG  GLU X 542      27.405  32.133  -8.231       20.85           C  
ATOM   3262  CD  GLU X 542      26.847  33.437  -8.769       22.54           C  
ATOM   3263  OE1 GLU X 542      26.508  33.495  -9.970       27.40           O1-
ATOM   3264  OE2 GLU X 542      26.738  34.405  -7.980       28.34           O  
ATOM   3265  HB2 GLU X 542      27.498  31.072 -10.017        0.00           H  
ATOM   3266  HB3 GLU X 542      26.099  30.850  -9.216        0.00           H  
ATOM   3267  HG2 GLU X 542      27.019  31.971  -7.323        0.00           H  
ATOM   3268  HG3 GLU X 542      28.398  32.221  -8.151        0.00           H  
ATOM   3269  H   GLU X 542      29.420  29.728  -7.368        0.00           H  
ATOM   3270  HA  GLU X 542      27.197  29.438  -7.655        0.00           H  
ATOM   3271  N   THR X 543      27.964  27.291  -9.230       16.25           N  
ATOM   3272  CA  THR X 543      27.798  26.104 -10.049       15.89           C  
ATOM   3273  C   THR X 543      27.566  24.877  -9.180       14.64           C  
ATOM   3274  O   THR X 543      28.186  24.735  -8.127       14.33           O  
ATOM   3275  CB  THR X 543      29.068  25.892 -10.913       16.22           C  
ATOM   3276  OG1 THR X 543      29.276  27.074 -11.705       17.50           O  
ATOM   3277  CG2 THR X 543      28.950  24.663 -11.822       18.56           C  
ATOM   3278 HG21 THR X 543      28.812  23.844 -11.265        0.00           H  
ATOM   3279  HG1 THR X 543      29.398  27.857 -11.095        0.00           H  
ATOM   3280 HG22 THR X 543      28.170  24.772 -12.438        0.00           H  
ATOM   3281 HG23 THR X 543      29.791  24.571 -12.356        0.00           H  
ATOM   3282  H   THR X 543      28.641  27.275  -8.494        0.00           H  
ATOM   3283  HA  THR X 543      27.001  26.232 -10.639        0.00           H  
ATOM   3284  HB  THR X 543      29.846  25.729 -10.306        0.00           H  
ATOM   3285  N   TRP X 544      26.642  24.024  -9.622       13.49           N  
ATOM   3286  CA  TRP X 544      26.450  22.690  -9.067       13.56           C  
ATOM   3287  C   TRP X 544      27.243  21.692  -9.900       14.44           C  
ATOM   3288  O   TRP X 544      27.111  21.666 -11.124       15.72           O  
ATOM   3289  CB  TRP X 544      24.980  22.292  -9.154       13.82           C  
ATOM   3290  CG  TRP X 544      24.067  23.036  -8.228       12.41           C  
ATOM   3291  CD1 TRP X 544      23.365  24.190  -8.502       13.04           C  
ATOM   3292  CD2 TRP X 544      23.720  22.665  -6.890       11.91           C  
ATOM   3293  NE1 TRP X 544      22.605  24.551  -7.413       12.81           N  
ATOM   3294  CE2 TRP X 544      22.817  23.644  -6.402       12.93           C  
ATOM   3295  CE3 TRP X 544      24.103  21.613  -6.046       13.32           C  
ATOM   3296  CZ2 TRP X 544      22.274  23.594  -5.112       13.05           C  
ATOM   3297  CZ3 TRP X 544      23.561  21.563  -4.753       12.76           C  
ATOM   3298  CH2 TRP X 544      22.649  22.549  -4.305       12.99           C  
ATOM   3299  HB2 TRP X 544      24.670  22.449 -10.092        0.00           H  
ATOM   3300  HB3 TRP X 544      24.907  21.317  -8.946        0.00           H  
ATOM   3301  H   TRP X 544      26.050  24.314 -10.374        0.00           H  
ATOM   3302  HD1 TRP X 544      23.402  24.692  -9.366        0.00           H  
ATOM   3303  HE1 TRP X 544      21.998  25.344  -7.365        0.00           H  
ATOM   3304  HE3 TRP X 544      24.747  20.915  -6.358        0.00           H  
ATOM   3305  HZ2 TRP X 544      21.636  24.294  -4.791        0.00           H  
ATOM   3306  HZ3 TRP X 544      23.823  20.819  -4.138        0.00           H  
ATOM   3307  HH2 TRP X 544      22.270  22.483  -3.382        0.00           H  
ATOM   3308  HA  TRP X 544      26.751  22.691  -8.113        0.00           H  
ATOM   3309  N   THR X 545      28.039  20.861  -9.242       13.78           N  
ATOM   3310  CA  THR X 545      28.854  19.868  -9.923       14.97           C  
ATOM   3311  C   THR X 545      28.569  18.483  -9.338       14.64           C  
ATOM   3312  O   THR X 545      28.460  18.339  -8.126       15.12           O  
ATOM   3313  CB  THR X 545      30.348  20.209  -9.761       15.35           C  
ATOM   3314  OG1 THR X 545      30.588  21.531 -10.281       17.96           O  
ATOM   3315  CG2 THR X 545      31.232  19.192 -10.488       17.37           C  
ATOM   3316 HG21 THR X 545      31.071  18.278 -10.115        0.00           H  
ATOM   3317  HG1 THR X 545      30.466  22.197  -9.545        0.00           H  
ATOM   3318 HG22 THR X 545      31.011  19.188 -11.463        0.00           H  
ATOM   3319 HG23 THR X 545      32.191  19.445 -10.361        0.00           H  
ATOM   3320  H   THR X 545      28.080  20.919  -8.245        0.00           H  
ATOM   3321  HA  THR X 545      28.627  19.869 -10.897        0.00           H  
ATOM   3322  HB  THR X 545      30.581  20.176  -8.789        0.00           H  
ATOM   3323  N   PHE X 546      28.466  17.469 -10.196       14.33           N  
ATOM   3324  CA  PHE X 546      28.358  16.095  -9.703       14.54           C  
ATOM   3325  C   PHE X 546      29.648  15.596  -9.070       14.35           C  
ATOM   3326  O   PHE X 546      30.761  15.875  -9.566       14.82           O  
ATOM   3327  CB  PHE X 546      27.931  15.153 -10.826       14.68           C  
ATOM   3328  CG  PHE X 546      26.498  15.324 -11.207       15.39           C  
ATOM   3329  CD1 PHE X 546      25.491  14.832 -10.378       15.55           C  
ATOM   3330  CD2 PHE X 546      26.142  16.025 -12.354       16.21           C  
ATOM   3331  CE1 PHE X 546      24.160  14.992 -10.711       16.67           C  
ATOM   3332  CE2 PHE X 546      24.787  16.204 -12.681       16.75           C  
ATOM   3333  CZ  PHE X 546      23.804  15.684 -11.852       15.96           C  
ATOM   3334  HB2 PHE X 546      28.501  15.330 -11.628        0.00           H  
ATOM   3335  HB3 PHE X 546      28.074  14.209 -10.527        0.00           H  
ATOM   3336  H   PHE X 546      28.462  17.647 -11.180        0.00           H  
ATOM   3337  HD1 PHE X 546      25.735  14.358  -9.532        0.00           H  
ATOM   3338  HD2 PHE X 546      26.852  16.403 -12.948        0.00           H  
ATOM   3339  HE1 PHE X 546      23.450  14.605 -10.123        0.00           H  
ATOM   3340  HE2 PHE X 546      24.532  16.705 -13.508        0.00           H  
ATOM   3341  HZ  PHE X 546      22.839  15.810 -12.080        0.00           H  
ATOM   3342  HA  PHE X 546      27.659  16.102  -8.988        0.00           H  
ATOM   3343  N   VAL X 547      29.489  14.867  -7.971       14.06           N  
ATOM   3344  CA  VAL X 547      30.587  14.082  -7.405       14.09           C  
ATOM   3345  C   VAL X 547      30.251  12.590  -7.528       13.57           C  
ATOM   3346  O   VAL X 547      29.336  12.230  -8.251       13.85           O  
ATOM   3347  CB  VAL X 547      30.947  14.509  -5.956       14.45           C  
ATOM   3348  CG1 VAL X 547      31.361  15.986  -5.934       16.12           C  
ATOM   3349  CG2 VAL X 547      29.801  14.239  -4.967       15.38           C  
ATOM   3350 HG11 VAL X 547      32.156  16.122  -6.525        0.00           H  
ATOM   3351 HG21 VAL X 547      28.987  14.748  -5.247        0.00           H  
ATOM   3352 HG12 VAL X 547      30.607  16.553  -6.267        0.00           H  
ATOM   3353 HG13 VAL X 547      31.590  16.246  -4.996        0.00           H  
ATOM   3354 HG22 VAL X 547      29.586  13.262  -4.957        0.00           H  
ATOM   3355 HG23 VAL X 547      30.084  14.531  -4.053        0.00           H  
ATOM   3356  H   VAL X 547      28.597  14.854  -7.519        0.00           H  
ATOM   3357  HA  VAL X 547      31.418  14.264  -7.931        0.00           H  
ATOM   3358  HB  VAL X 547      31.719  13.950  -5.655        0.00           H  
ATOM   3359  N   ALA X 548      31.014  11.723  -6.872       13.65           N  
ATOM   3360  CA  ALA X 548      30.761  10.283  -6.975       14.00           C  
ATOM   3361  C   ALA X 548      29.357   9.964  -6.458       14.20           C  
ATOM   3362  O   ALA X 548      28.934  10.550  -5.472       14.01           O  
ATOM   3363  CB  ALA X 548      31.807   9.526  -6.193       14.46           C  
ATOM   3364  HB1 ALA X 548      32.715   9.731  -6.559        0.00           H  
ATOM   3365  HB2 ALA X 548      31.774   9.800  -5.232        0.00           H  
ATOM   3366  HB3 ALA X 548      31.625   8.546  -6.270        0.00           H  
ATOM   3367  H   ALA X 548      31.767  12.055  -6.304        0.00           H  
ATOM   3368  HA  ALA X 548      30.815  10.001  -7.933        0.00           H  
ATOM   3369  N   PRO X 549      28.618   9.093  -7.169       14.71           N  
ATOM   3370  CA  PRO X 549      27.290   8.708  -6.703       14.01           C  
ATOM   3371  C   PRO X 549      27.346   7.714  -5.548       14.39           C  
ATOM   3372  O   PRO X 549      28.318   6.950  -5.405       14.24           O  
ATOM   3373  CB  PRO X 549      26.653   8.054  -7.935       14.88           C  
ATOM   3374  CG  PRO X 549      27.818   7.470  -8.670       14.56           C  
ATOM   3375  CD  PRO X 549      28.939   8.470  -8.470       14.68           C  
ATOM   3376  HB2 PRO X 549      26.004   7.342  -7.667        0.00           H  
ATOM   3377  HB3 PRO X 549      26.179   8.732  -8.497        0.00           H  
ATOM   3378  HG2 PRO X 549      28.065   6.578  -8.291        0.00           H  
ATOM   3379  HG3 PRO X 549      27.608   7.363  -9.642        0.00           H  
ATOM   3380  HD2 PRO X 549      28.948   9.151  -9.202        0.00           H  
ATOM   3381  HD3 PRO X 549      29.828   8.012  -8.441        0.00           H  
ATOM   3382  HA  PRO X 549      26.778   9.492  -6.351        0.00           H  
ATOM   3383  N   MET X 550      26.291   7.722  -4.739       14.09           N  
ATOM   3384  CA  MET X 550      26.125   6.715  -3.715       13.79           C  
ATOM   3385  C   MET X 550      25.920   5.359  -4.369       13.73           C  
ATOM   3386  O   MET X 550      25.494   5.274  -5.529       13.04           O  
ATOM   3387  CB  MET X 550      24.907   7.028  -2.853       13.99           C  
ATOM   3388  CG  MET X 550      24.980   8.355  -2.146       13.79           C  
ATOM   3389  SD  MET X 550      23.467   8.695  -1.218       15.18           S  
ATOM   3390  CE  MET X 550      22.259   8.853  -2.549       15.85           C  
ATOM   3391  HE1 MET X 550      22.526   9.598  -3.160        0.00           H  
ATOM   3392  HB2 MET X 550      24.097   7.026  -3.439        0.00           H  
ATOM   3393  HB3 MET X 550      24.813   6.309  -2.165        0.00           H  
ATOM   3394  HG2 MET X 550      25.756   8.347  -1.515        0.00           H  
ATOM   3395  HG3 MET X 550      25.118   9.079  -2.822        0.00           H  
ATOM   3396  HE2 MET X 550      22.220   8.002  -3.073        0.00           H  
ATOM   3397  HE3 MET X 550      21.361   9.046  -2.153        0.00           H  
ATOM   3398  H   MET X 550      25.600   8.437  -4.841        0.00           H  
ATOM   3399  HA  MET X 550      26.944   6.706  -3.142        0.00           H  
ATOM   3400  N   LYS X 551      26.212   4.304  -3.619       13.92           N  
ATOM   3401  CA  LYS X 551      25.973   2.943  -4.098       14.68           C  
ATOM   3402  C   LYS X 551      24.468   2.667  -4.209       14.82           C  
ATOM   3403  O   LYS X 551      24.001   2.074  -5.182       16.31           O  
ATOM   3404  CB  LYS X 551      26.666   1.912  -3.200       14.96           C  
ATOM   3405  CG  LYS X 551      26.540   0.472  -3.723        0.00           C  
ATOM   3406  CD  LYS X 551      27.184  -0.548  -2.799        0.00           C  
ATOM   3407  CE  LYS X 551      28.712  -0.436  -2.858        0.00           C  
ATOM   3408  NZ  LYS X 551      29.401  -1.486  -2.045        0.00           N1+
ATOM   3409  HB2 LYS X 551      27.636   2.146  -3.136        0.00           H  
ATOM   3410  HB3 LYS X 551      26.260   1.957  -2.288        0.00           H  
ATOM   3411  H   LYS X 551      26.603   4.442  -2.709        0.00           H  
ATOM   3412  HA  LYS X 551      26.370   2.858  -5.012        0.00           H  
ATOM   3413  HG2 LYS X 551      25.570   0.250  -3.822        0.00           H  
ATOM   3414  HG3 LYS X 551      26.979   0.415  -4.620        0.00           H  
ATOM   3415  HD2 LYS X 551      26.876  -0.386  -1.862        0.00           H  
ATOM   3416  HD3 LYS X 551      26.909  -1.468  -3.078        0.00           H  
ATOM   3417  HE2 LYS X 551      29.004  -0.524  -3.810        0.00           H  
ATOM   3418  HE3 LYS X 551      28.982   0.464  -2.516        0.00           H  
ATOM   3419  HZ1 LYS X 551      28.720  -2.075  -1.610        0.00           H  
ATOM   3420  HZ2 LYS X 551      29.984  -2.043  -2.636        0.00           H  
ATOM   3421  HZ3 LYS X 551      29.959  -1.041  -1.344        0.00           H  
ATOM   3422  N   HIS X 552      23.712   3.138  -3.212       13.69           N  
ATOM   3423  CA  HIS X 552      22.279   2.840  -3.123       13.63           C  
ATOM   3424  C   HIS X 552      21.414   4.090  -3.281       13.23           C  
ATOM   3425  O   HIS X 552      21.517   5.022  -2.472       14.23           O  
ATOM   3426  CB  HIS X 552      21.973   2.169  -1.776       14.47           C  
ATOM   3427  CG  HIS X 552      22.770   0.923  -1.537       16.08           C  
ATOM   3428  ND1 HIS X 552      22.571  -0.231  -2.267       18.48           N  
ATOM   3429  CD2 HIS X 552      23.798   0.664  -0.690       18.07           C  
ATOM   3430  CE1 HIS X 552      23.434  -1.153  -1.870       17.95           C  
ATOM   3431  NE2 HIS X 552      24.184  -0.639  -0.910       18.90           N  
ATOM   3432  HB2 HIS X 552      22.171   2.820  -1.044        0.00           H  
ATOM   3433  HB3 HIS X 552      21.001   1.935  -1.749        0.00           H  
ATOM   3434  H   HIS X 552      24.135   3.709  -2.508        0.00           H  
ATOM   3435  HD2 HIS X 552      24.199   1.300  -0.031        0.00           H  
ATOM   3436  HE1 HIS X 552      23.506  -2.081  -2.235        0.00           H  
ATOM   3437  HE2 HIS X 552      24.913  -1.119  -0.423        0.00           H  
ATOM   3438  HA  HIS X 552      22.055   2.222  -3.877        0.00           H  
ATOM   3439  N   ARG X 553      20.555   4.091  -4.304       13.16           N  
ATOM   3440  CA  ARG X 553      19.621   5.196  -4.519       12.67           C  
ATOM   3441  C   ARG X 553      18.664   5.283  -3.341       12.99           C  
ATOM   3442  O   ARG X 553      18.295   4.259  -2.761       12.96           O  
ATOM   3443  CB  ARG X 553      18.850   4.988  -5.817       13.18           C  
ATOM   3444  CG  ARG X 553      17.779   3.937  -5.719       13.98           C  
ATOM   3445  CD  ARG X 553      17.112   3.697  -7.048       15.74           C  
ATOM   3446  NE  ARG X 553      16.009   2.762  -6.869       16.41           N  
ATOM   3447  CZ  ARG X 553      16.154   1.450  -6.723       17.36           C  
ATOM   3448  NH1 ARG X 553      17.367   0.898  -6.761       16.49           N  
ATOM   3449  NH2 ARG X 553      15.082   0.688  -6.544       17.32           N1+
ATOM   3450 HH11 ARG X 553      18.174   1.472  -6.900        0.00           H  
ATOM   3451 HH21 ARG X 553      14.172   1.103  -6.520        0.00           H  
ATOM   3452  HB2 ARG X 553      18.423   5.855  -6.075        0.00           H  
ATOM   3453  HB3 ARG X 553      19.496   4.718  -6.531        0.00           H  
ATOM   3454  HG2 ARG X 553      18.189   3.083  -5.400        0.00           H  
ATOM   3455  HG3 ARG X 553      17.090   4.233  -5.058        0.00           H  
ATOM   3456  HD2 ARG X 553      16.765   4.562  -7.411        0.00           H  
ATOM   3457  HD3 ARG X 553      17.774   3.316  -7.693        0.00           H  
ATOM   3458  H   ARG X 553      20.550   3.318  -4.938        0.00           H  
ATOM   3459  HE  ARG X 553      15.081   3.133  -6.855        0.00           H  
ATOM   3460 HH12 ARG X 553      17.470  -0.091  -6.650        0.00           H  
ATOM   3461 HH22 ARG X 553      15.184  -0.301  -6.433        0.00           H  
ATOM   3462  HA  ARG X 553      20.131   6.053  -4.591        0.00           H  
ATOM   3463  N   ARG X 554      18.281   6.505  -2.981       11.83           N  
ATOM   3464  CA  ARG X 554      17.456   6.669  -1.780       11.92           C  
ATOM   3465  C   ARG X 554      16.865   8.066  -1.739       12.00           C  
ATOM   3466  O   ARG X 554      17.508   9.038  -2.158       12.09           O  
ATOM   3467  CB  ARG X 554      18.312   6.453  -0.524       11.65           C  
ATOM   3468  CG  ARG X 554      19.592   7.293  -0.466       13.13           C  
ATOM   3469  CD  ARG X 554      20.405   6.942   0.781       12.67           C  
ATOM   3470  NE  ARG X 554      21.342   5.829   0.580       13.21           N  
ATOM   3471  CZ  ARG X 554      21.722   4.999   1.552       13.48           C  
ATOM   3472  NH1 ARG X 554      21.171   5.070   2.774       13.31           N  
ATOM   3473  NH2 ARG X 554      22.633   4.079   1.292       14.83           N1+
ATOM   3474 HH11 ARG X 554      20.465   5.752   2.965        0.00           H  
ATOM   3475 HH21 ARG X 554      23.028   4.012   0.376        0.00           H  
ATOM   3476  HB2 ARG X 554      17.755   6.675   0.276        0.00           H  
ATOM   3477  HB3 ARG X 554      18.570   5.488  -0.483        0.00           H  
ATOM   3478  HG2 ARG X 554      20.142   7.115  -1.282        0.00           H  
ATOM   3479  HG3 ARG X 554      19.351   8.263  -0.442        0.00           H  
ATOM   3480  HD2 ARG X 554      20.925   7.750   1.058        0.00           H  
ATOM   3481  HD3 ARG X 554      19.772   6.695   1.515        0.00           H  
ATOM   3482  H   ARG X 554      18.552   7.301  -3.522        0.00           H  
ATOM   3483  HE  ARG X 554      21.716   5.686  -0.336        0.00           H  
ATOM   3484 HH12 ARG X 554      21.466   4.441   3.493        0.00           H  
ATOM   3485 HH22 ARG X 554      22.928   3.450   2.011        0.00           H  
ATOM   3486  HA  ARG X 554      16.718   5.994  -1.806        0.00           H  
ATOM   3487  N   SER X 555      15.644   8.144  -1.215       11.90           N  
ATOM   3488  CA  SER X 555      15.048   9.429  -0.827       12.62           C  
ATOM   3489  C   SER X 555      14.571   9.322   0.627       12.61           C  
ATOM   3490  O   SER X 555      14.524   8.224   1.184       12.08           O  
ATOM   3491  CB  SER X 555      13.898   9.795  -1.775       13.28           C  
ATOM   3492  OG  SER X 555      12.864   8.818  -1.786       12.69           O  
ATOM   3493  HG  SER X 555      12.191   9.049  -1.083        0.00           H  
ATOM   3494  HB2 SER X 555      13.511  10.671  -1.487        0.00           H  
ATOM   3495  HB3 SER X 555      14.262   9.889  -2.702        0.00           H  
ATOM   3496  H   SER X 555      15.118   7.304  -1.082        0.00           H  
ATOM   3497  HA  SER X 555      15.726  10.161  -0.895        0.00           H  
ATOM   3498  N   ALA X 556      14.257  10.459   1.252       12.28           N  
ATOM   3499  CA  ALA X 556      13.864  10.492   2.666       13.29           C  
ATOM   3500  C   ALA X 556      14.972   9.843   3.514       13.20           C  
ATOM   3501  O   ALA X 556      14.731   9.066   4.432       13.28           O  
ATOM   3502  CB  ALA X 556      12.481   9.808   2.877       13.43           C  
ATOM   3503  HB1 ALA X 556      11.785  10.283   2.339        0.00           H  
ATOM   3504  HB2 ALA X 556      12.527   8.854   2.580        0.00           H  
ATOM   3505  HB3 ALA X 556      12.243   9.847   3.847        0.00           H  
ATOM   3506  H   ALA X 556      14.291  11.317   0.740        0.00           H  
ATOM   3507  HA  ALA X 556      13.757  11.441   2.963        0.00           H  
ATOM   3508  N   LEU X 557      16.210  10.154   3.137       13.64           N  
ATOM   3509  CA  LEU X 557      17.398   9.772   3.911       14.24           C  
ATOM   3510  C   LEU X 557      17.719  10.825   4.977       14.79           C  
ATOM   3511  O   LEU X 557      17.224  11.956   4.920       16.14           O  
ATOM   3512  CB  LEU X 557      18.603   9.591   2.966       14.79           C  
ATOM   3513  CG  LEU X 557      18.993  10.834   2.152       15.34           C  
ATOM   3514  CD1 LEU X 557      20.496  10.933   1.911       18.44           C  
ATOM   3515  CD2 LEU X 557      18.239  10.937   0.833       14.59           C  
ATOM   3516 HD11 LEU X 557      20.975  10.978   2.787        0.00           H  
ATOM   3517 HD21 LEU X 557      18.431  10.132   0.272        0.00           H  
ATOM   3518  HB2 LEU X 557      19.392   9.320   3.518        0.00           H  
ATOM   3519  HB3 LEU X 557      18.387   8.855   2.324        0.00           H  
ATOM   3520 HD12 LEU X 557      20.811  10.128   1.409        0.00           H  
ATOM   3521 HD13 LEU X 557      20.687  11.758   1.379        0.00           H  
ATOM   3522 HD22 LEU X 557      17.256  10.984   1.009        0.00           H  
ATOM   3523 HD23 LEU X 557      18.535  11.762   0.352        0.00           H  
ATOM   3524  H   LEU X 557      16.337  10.670   2.290        0.00           H  
ATOM   3525  HA  LEU X 557      17.208   8.906   4.374        0.00           H  
ATOM   3526  HG  LEU X 557      18.722  11.611   2.720        0.00           H  
ATOM   3527  N   GLY X 558      18.525  10.434   5.960       14.06           N  
ATOM   3528  CA  GLY X 558      19.125  11.391   6.885       15.07           C  
ATOM   3529  C   GLY X 558      20.567  11.604   6.465       15.26           C  
ATOM   3530  O   GLY X 558      21.230  10.674   6.030       16.63           O  
ATOM   3531  HA2 GLY X 558      18.627  12.257   6.851        0.00           H  
ATOM   3532  HA3 GLY X 558      19.091  11.033   7.818        0.00           H  
ATOM   3533  H   GLY X 558      18.725   9.460   6.068        0.00           H  
ATOM   3534  N   ILE X 559      21.041  12.836   6.563       15.18           N  
ATOM   3535  CA  ILE X 559      22.427  13.130   6.223       15.13           C  
ATOM   3536  C   ILE X 559      23.098  13.930   7.338       15.01           C  
ATOM   3537  O   ILE X 559      22.471  14.778   7.985       15.13           O  
ATOM   3538  CB  ILE X 559      22.473  13.903   4.884       15.32           C  
ATOM   3539  CG1 ILE X 559      23.888  13.913   4.310       15.39           C  
ATOM   3540  CG2 ILE X 559      21.891  15.330   5.046       15.82           C  
ATOM   3541  CD1 ILE X 559      23.970  14.363   2.852       16.18           C  
ATOM   3542 HG21 ILE X 559      20.941  15.273   5.352        0.00           H  
ATOM   3543 HD11 ILE X 559      23.425  13.750   2.279        0.00           H  
ATOM   3544 HG12 ILE X 559      24.448  14.530   4.863        0.00           H  
ATOM   3545 HG13 ILE X 559      24.262  12.988   4.376        0.00           H  
ATOM   3546 HG22 ILE X 559      22.422  15.836   5.726        0.00           H  
ATOM   3547 HG23 ILE X 559      21.935  15.802   4.165        0.00           H  
ATOM   3548 HD12 ILE X 559      23.613  15.293   2.765        0.00           H  
ATOM   3549 HD13 ILE X 559      24.925  14.340   2.558        0.00           H  
ATOM   3550  H   ILE X 559      20.441  13.573   6.874        0.00           H  
ATOM   3551  HA  ILE X 559      22.931  12.272   6.121        0.00           H  
ATOM   3552  HB  ILE X 559      21.893  13.427   4.223        0.00           H  
ATOM   3553  N   THR X 560      24.375  13.654   7.566       14.18           N  
ATOM   3554  CA  THR X 560      25.144  14.454   8.517       15.35           C  
ATOM   3555  C   THR X 560      26.630  14.399   8.204       15.51           C  
ATOM   3556  O   THR X 560      27.058  13.641   7.336       15.51           O  
ATOM   3557  CB  THR X 560      24.857  14.029   9.977       16.33           C  
ATOM   3558  OG1 THR X 560      25.304  15.049  10.871       18.95           O  
ATOM   3559  CG2 THR X 560      25.536  12.698  10.322       16.32           C  
ATOM   3560 HG21 THR X 560      25.200  11.980   9.712        0.00           H  
ATOM   3561  HG1 THR X 560      25.698  15.799  10.339        0.00           H  
ATOM   3562 HG22 THR X 560      26.526  12.784  10.208        0.00           H  
ATOM   3563 HG23 THR X 560      25.326  12.461  11.271        0.00           H  
ATOM   3564  H   THR X 560      24.814  12.895   7.085        0.00           H  
ATOM   3565  HA  THR X 560      24.849  15.405   8.421        0.00           H  
ATOM   3566  HB  THR X 560      23.870  13.902  10.074        0.00           H  
ATOM   3567  N   VAL X 561      27.408  15.223   8.898       14.75           N  
ATOM   3568  CA  VAL X 561      28.849  15.263   8.708       14.80           C  
ATOM   3569  C   VAL X 561      29.511  14.912  10.033       14.69           C  
ATOM   3570  O   VAL X 561      29.126  15.422  11.086       15.19           O  
ATOM   3571  CB  VAL X 561      29.312  16.653   8.272       14.79           C  
ATOM   3572  CG1 VAL X 561      30.837  16.760   8.309       16.43           C  
ATOM   3573  CG2 VAL X 561      28.770  16.976   6.891       15.81           C  
ATOM   3574 HG11 VAL X 561      31.164  16.590   9.239        0.00           H  
ATOM   3575 HG21 VAL X 561      29.100  16.299   6.233        0.00           H  
ATOM   3576 HG12 VAL X 561      31.238  16.082   7.694        0.00           H  
ATOM   3577 HG13 VAL X 561      31.106  17.678   8.019        0.00           H  
ATOM   3578 HG22 VAL X 561      27.770  16.954   6.907        0.00           H  
ATOM   3579 HG23 VAL X 561      29.083  17.887   6.623        0.00           H  
ATOM   3580  H   VAL X 561      26.990  15.834   9.571        0.00           H  
ATOM   3581  HA  VAL X 561      29.102  14.612   7.992        0.00           H  
ATOM   3582  HB  VAL X 561      28.950  17.326   8.917        0.00           H  
ATOM   3583  N   HIS X 562      30.476  14.006   9.962       14.41           N  
ATOM   3584  CA  HIS X 562      31.247  13.603  11.141       15.69           C  
ATOM   3585  C   HIS X 562      32.700  13.567  10.709       16.83           C  
ATOM   3586  O   HIS X 562      33.046  12.856   9.759       17.21           O  
ATOM   3587  CB  HIS X 562      30.782  12.234  11.614       15.67           C  
ATOM   3588  CG  HIS X 562      31.520  11.715  12.809       16.44           C  
ATOM   3589  ND1 HIS X 562      32.760  11.125  12.717       18.19           N  
ATOM   3590  CD2 HIS X 562      31.172  11.665  14.118       18.34           C  
ATOM   3591  CE1 HIS X 562      33.161  10.761  13.924       17.85           C  
ATOM   3592  NE2 HIS X 562      32.215  11.073  14.789       18.50           N  
ATOM   3593  HB2 HIS X 562      29.810  12.293  11.843        0.00           H  
ATOM   3594  HB3 HIS X 562      30.900  11.583  10.864        0.00           H  
ATOM   3595  H   HIS X 562      30.684  13.586   9.079        0.00           H  
ATOM   3596  HD2 HIS X 562      30.318  11.996  14.519        0.00           H  
ATOM   3597  HE1 HIS X 562      34.033  10.324  14.143        0.00           H  
ATOM   3598  HE2 HIS X 562      32.251  10.906  15.774        0.00           H  
ATOM   3599  HA  HIS X 562      31.123  14.238  11.903        0.00           H  
ATOM   3600  N   GLN X 563      33.534  14.353  11.403       17.87           N  
ATOM   3601  CA  GLN X 563      34.980  14.405  11.139       18.43           C  
ATOM   3602  C   GLN X 563      35.297  14.508   9.644       17.77           C  
ATOM   3603  O   GLN X 563      36.069  13.716   9.099       17.99           O  
ATOM   3604  CB  GLN X 563      35.707  13.213  11.783       18.54           C  
ATOM   3605  CG  GLN X 563      35.982  13.384  13.271       20.34           C  
ATOM   3606  CD  GLN X 563      36.518  12.126  13.934       20.26           C  
ATOM   3607  OE1 GLN X 563      36.202  11.826  15.088       22.36           O  
ATOM   3608  NE2 GLN X 563      37.322  11.369  13.195       22.55           N  
ATOM   3609 HE21 GLN X 563      37.543  11.641  12.258        0.00           H  
ATOM   3610  HB2 GLN X 563      35.146  12.395  11.657        0.00           H  
ATOM   3611  HB3 GLN X 563      36.580  13.084  11.313        0.00           H  
ATOM   3612  HG2 GLN X 563      36.652  14.117  13.389        0.00           H  
ATOM   3613  HG3 GLN X 563      35.130  13.645  13.725        0.00           H  
ATOM   3614  H   GLN X 563      33.158  14.928  12.130        0.00           H  
ATOM   3615 HE22 GLN X 563      37.707  10.528  13.575        0.00           H  
ATOM   3616  HA  GLN X 563      35.322  15.243  11.565        0.00           H  
ATOM   3617  N   GLY X 564      34.667  15.482   8.980       17.29           N  
ATOM   3618  CA  GLY X 564      34.984  15.787   7.583       16.75           C  
ATOM   3619  C   GLY X 564      34.518  14.789   6.528       16.55           C  
ATOM   3620  O   GLY X 564      35.002  14.809   5.397       16.82           O  
ATOM   3621  HA2 GLY X 564      34.572  16.672   7.366        0.00           H  
ATOM   3622  HA3 GLY X 564      35.978  15.864   7.508        0.00           H  
ATOM   3623  H   GLY X 564      33.962  16.015   9.448        0.00           H  
ATOM   3624  N   ARG X 565      33.603  13.902   6.909       16.05           N  
ATOM   3625  CA  ARG X 565      32.992  12.959   5.981       16.46           C  
ATOM   3626  C   ARG X 565      31.474  13.035   6.097       15.60           C  
ATOM   3627  O   ARG X 565      30.940  13.307   7.174       15.19           O  
ATOM   3628  CB  ARG X 565      33.480  11.529   6.251       16.27           C  
ATOM   3629  CG  ARG X 565      34.959  11.346   5.954       18.18           C  
ATOM   3630  CD  ARG X 565      35.426   9.913   6.112       18.83           C  
ATOM   3631  NE  ARG X 565      36.883   9.853   5.977       25.52           N  
ATOM   3632  CZ  ARG X 565      37.669   8.970   6.585       29.13           C  
ATOM   3633  NH1 ARG X 565      37.156   8.046   7.393       32.03           N  
ATOM   3634  NH2 ARG X 565      38.981   9.018   6.386       31.36           N1+
ATOM   3635 HH11 ARG X 565      36.169   8.010   7.549        0.00           H  
ATOM   3636 HH21 ARG X 565      39.370   9.714   5.783        0.00           H  
ATOM   3637  HB2 ARG X 565      33.315  11.310   7.213        0.00           H  
ATOM   3638  HB3 ARG X 565      32.957  10.897   5.679        0.00           H  
ATOM   3639  HG2 ARG X 565      35.135  11.638   5.014        0.00           H  
ATOM   3640  HG3 ARG X 565      35.485  11.924   6.578        0.00           H  
ATOM   3641  HD2 ARG X 565      35.158   9.572   7.013        0.00           H  
ATOM   3642  HD3 ARG X 565      35.001   9.343   5.409        0.00           H  
ATOM   3643  H   ARG X 565      33.324  13.881   7.869        0.00           H  
ATOM   3644  HE  ARG X 565      37.320  10.528   5.382        0.00           H  
ATOM   3645 HH12 ARG X 565      37.758   7.387   7.845        0.00           H  
ATOM   3646 HH22 ARG X 565      39.580   8.358   6.839        0.00           H  
ATOM   3647  HA  ARG X 565      33.263  13.205   5.050        0.00           H  
ATOM   3648  N   ILE X 566      30.797  12.811   4.970       14.88           N  
ATOM   3649  CA  ILE X 566      29.337  12.817   4.921       14.40           C  
ATOM   3650  C   ILE X 566      28.853  11.410   5.223       14.02           C  
ATOM   3651  O   ILE X 566      29.422  10.444   4.721       14.62           O  
ATOM   3652  CB  ILE X 566      28.831  13.275   3.526       14.53           C  
ATOM   3653  CG1 ILE X 566      29.035  14.780   3.389       17.37           C  
ATOM   3654  CG2 ILE X 566      27.359  12.901   3.301       15.81           C  
ATOM   3655  CD1 ILE X 566      28.785  15.306   1.995       20.14           C  
ATOM   3656 HG21 ILE X 566      27.250  11.909   3.364        0.00           H  
ATOM   3657 HD11 ILE X 566      29.408  14.862   1.351        0.00           H  
ATOM   3658 HG12 ILE X 566      28.412  15.243   4.019        0.00           H  
ATOM   3659 HG13 ILE X 566      29.977  14.997   3.645        0.00           H  
ATOM   3660 HG22 ILE X 566      26.790  13.336   3.999        0.00           H  
ATOM   3661 HG23 ILE X 566      27.078  13.214   2.394        0.00           H  
ATOM   3662 HD12 ILE X 566      27.843  15.110   1.724        0.00           H  
ATOM   3663 HD13 ILE X 566      28.939  16.294   1.987        0.00           H  
ATOM   3664  H   ILE X 566      31.307  12.633   4.129        0.00           H  
ATOM   3665  HA  ILE X 566      28.977  13.461   5.596        0.00           H  
ATOM   3666  HB  ILE X 566      29.361  12.799   2.824        0.00           H  
ATOM   3667  N   TYR X 567      27.822  11.293   6.058       13.13           N  
ATOM   3668  CA  TYR X 567      27.148  10.008   6.271       13.43           C  
ATOM   3669  C   TYR X 567      25.700  10.137   5.849       13.03           C  
ATOM   3670  O   TYR X 567      25.048  11.126   6.206       13.67           O  
ATOM   3671  CB  TYR X 567      27.210   9.606   7.744       14.16           C  
ATOM   3672  CG  TYR X 567      28.599   9.228   8.195       14.50           C  
ATOM   3673  CD1 TYR X 567      29.580  10.211   8.436       16.14           C  
ATOM   3674  CD2 TYR X 567      28.947   7.886   8.384       15.55           C  
ATOM   3675  CE1 TYR X 567      30.861   9.854   8.842       16.06           C  
ATOM   3676  CE2 TYR X 567      30.234   7.527   8.802       16.66           C  
ATOM   3677  CZ  TYR X 567      31.178   8.519   9.025       16.79           C  
ATOM   3678  OH  TYR X 567      32.459   8.177   9.425       18.07           O  
ATOM   3679  HH  TYR X 567      33.001   9.011   9.529        0.00           H  
ATOM   3680  HB2 TYR X 567      26.890  10.374   8.299        0.00           H  
ATOM   3681  HB3 TYR X 567      26.603   8.825   7.889        0.00           H  
ATOM   3682  H   TYR X 567      27.500  12.101   6.552        0.00           H  
ATOM   3683  HD1 TYR X 567      29.352  11.177   8.313        0.00           H  
ATOM   3684  HD2 TYR X 567      28.266   7.173   8.218        0.00           H  
ATOM   3685  HE1 TYR X 567      31.551  10.560   9.001        0.00           H  
ATOM   3686  HE2 TYR X 567      30.471   6.565   8.939        0.00           H  
ATOM   3687  HA  TYR X 567      27.607   9.305   5.728        0.00           H  
ATOM   3688  N   VAL X 568      25.217   9.174   5.068       13.05           N  
ATOM   3689  CA  VAL X 568      23.788   9.106   4.716       13.35           C  
ATOM   3690  C   VAL X 568      23.182   7.870   5.359       13.62           C  
ATOM   3691  O   VAL X 568      23.815   6.810   5.356       13.92           O  
ATOM   3692  CB  VAL X 568      23.528   9.101   3.179       13.81           C  
ATOM   3693  CG1 VAL X 568      24.033  10.389   2.562       14.48           C  
ATOM   3694  CG2 VAL X 568      24.187   7.896   2.484       14.40           C  
ATOM   3695 HG11 VAL X 568      23.559  11.168   2.973        0.00           H  
ATOM   3696 HG21 VAL X 568      25.176   7.921   2.633        0.00           H  
ATOM   3697 HG12 VAL X 568      25.015  10.481   2.728        0.00           H  
ATOM   3698 HG13 VAL X 568      23.858  10.369   1.578        0.00           H  
ATOM   3699 HG22 VAL X 568      23.822   7.046   2.864        0.00           H  
ATOM   3700 HG23 VAL X 568      23.992   7.938   1.504        0.00           H  
ATOM   3701  H   VAL X 568      25.840   8.478   4.711        0.00           H  
ATOM   3702  HA  VAL X 568      23.353   9.936   5.065        0.00           H  
ATOM   3703  HB  VAL X 568      22.540   9.026   3.044        0.00           H  
ATOM   3704  N   LEU X 569      21.979   8.013   5.920       13.04           N  
ATOM   3705  CA  LEU X 569      21.384   6.926   6.683       13.35           C  
ATOM   3706  C   LEU X 569      19.992   6.612   6.196       13.07           C  
ATOM   3707  O   LEU X 569      19.132   7.502   6.154       13.99           O  
ATOM   3708  CB  LEU X 569      21.274   7.312   8.155       13.73           C  
ATOM   3709  CG  LEU X 569      22.563   7.473   8.949       15.88           C  
ATOM   3710  CD1 LEU X 569      23.186   8.855   8.714       17.00           C  
ATOM   3711  CD2 LEU X 569      22.241   7.299  10.416       18.66           C  
ATOM   3712 HD11 LEU X 569      23.391   8.971   7.742        0.00           H  
ATOM   3713 HD21 LEU X 569      21.575   7.989  10.699        0.00           H  
ATOM   3714  HB2 LEU X 569      20.783   8.182   8.200        0.00           H  
ATOM   3715  HB3 LEU X 569      20.729   6.608   8.610        0.00           H  
ATOM   3716 HD12 LEU X 569      22.544   9.568   8.998        0.00           H  
ATOM   3717 HD13 LEU X 569      24.028   8.928   9.248        0.00           H  
ATOM   3718 HD22 LEU X 569      21.854   6.390  10.571        0.00           H  
ATOM   3719 HD23 LEU X 569      23.081   7.403  10.948        0.00           H  
ATOM   3720  H   LEU X 569      21.482   8.875   5.815        0.00           H  
ATOM   3721  HA  LEU X 569      21.975   6.128   6.565        0.00           H  
ATOM   3722  HG  LEU X 569      23.224   6.785   8.650        0.00           H  
ATOM   3723  N   GLY X 570      19.759   5.344   5.862       13.21           N  
ATOM   3724  CA  GLY X 570      18.402   4.894   5.553       12.33           C  
ATOM   3725  C   GLY X 570      17.784   5.559   4.335       11.81           C  
ATOM   3726  O   GLY X 570      18.480   6.038   3.431       12.37           O  
ATOM   3727  HA2 GLY X 570      18.426   3.907   5.395        0.00           H  
ATOM   3728  HA3 GLY X 570      17.819   5.083   6.344        0.00           H  
ATOM   3729  H   GLY X 570      20.518   4.694   5.822        0.00           H  
ATOM   3730  N   GLY X 571      16.460   5.556   4.325       11.28           N  
ATOM   3731  CA  GLY X 571      15.697   6.082   3.204       11.10           C  
ATOM   3732  C   GLY X 571      14.796   5.032   2.576       11.79           C  
ATOM   3733  O   GLY X 571      14.639   3.919   3.103       12.95           O  
ATOM   3734  HA2 GLY X 571      15.133   6.842   3.526        0.00           H  
ATOM   3735  HA3 GLY X 571      16.332   6.420   2.509        0.00           H  
ATOM   3736  H   GLY X 571      15.970   5.181   5.112        0.00           H  
ATOM   3737  N   TYR X 572      14.209   5.403   1.450       12.03           N  
ATOM   3738  CA  TYR X 572      13.300   4.528   0.720       12.35           C  
ATOM   3739  C   TYR X 572      13.762   4.533  -0.731       13.12           C  
ATOM   3740  O   TYR X 572      14.191   5.567  -1.225       12.40           O  
ATOM   3741  CB  TYR X 572      11.906   5.143   0.807       12.26           C  
ATOM   3742  CG  TYR X 572      10.804   4.379   0.112       12.76           C  
ATOM   3743  CD1 TYR X 572      10.458   3.087   0.528       12.40           C  
ATOM   3744  CD2 TYR X 572      10.078   4.961  -0.925       13.97           C  
ATOM   3745  CE1 TYR X 572       9.418   2.395  -0.093       13.84           C  
ATOM   3746  CE2 TYR X 572       9.045   4.287  -1.543       14.39           C  
ATOM   3747  CZ  TYR X 572       8.719   3.008  -1.128       14.28           C  
ATOM   3748  OH  TYR X 572       7.686   2.332  -1.753       15.73           O  
ATOM   3749  HH  TYR X 572       7.299   2.916  -2.466        0.00           H  
ATOM   3750  HB2 TYR X 572      11.664   5.222   1.774        0.00           H  
ATOM   3751  HB3 TYR X 572      11.946   6.058   0.406        0.00           H  
ATOM   3752  H   TYR X 572      14.395   6.316   1.087        0.00           H  
ATOM   3753  HD1 TYR X 572      10.961   2.657   1.277        0.00           H  
ATOM   3754  HD2 TYR X 572      10.310   5.885  -1.227        0.00           H  
ATOM   3755  HE1 TYR X 572       9.178   1.470   0.202        0.00           H  
ATOM   3756  HE2 TYR X 572       8.535   4.720  -2.286        0.00           H  
ATOM   3757  HA  TYR X 572      13.287   3.597   1.085        0.00           H  
ATOM   3758  N   ASP X 573      13.652   3.398  -1.419       13.96           N  
ATOM   3759  CA  ASP X 573      14.058   3.362  -2.820       15.64           C  
ATOM   3760  C   ASP X 573      12.957   2.879  -3.783       16.20           C  
ATOM   3761  O   ASP X 573      13.251   2.456  -4.914       17.16           O  
ATOM   3762  CB  ASP X 573      15.354   2.555  -2.962       15.44           C  
ATOM   3763  CG  ASP X 573      15.156   1.076  -2.669       16.80           C  
ATOM   3764  OD1 ASP X 573      13.992   0.680  -2.452       15.63           O1-
ATOM   3765  OD2 ASP X 573      16.152   0.314  -2.675       18.49           O  
ATOM   3766  HB2 ASP X 573      15.695   2.656  -3.896        0.00           H  
ATOM   3767  HB3 ASP X 573      16.034   2.921  -2.326        0.00           H  
ATOM   3768  H   ASP X 573      13.293   2.575  -0.978        0.00           H  
ATOM   3769  HA  ASP X 573      14.229   4.306  -3.101        0.00           H  
ATOM   3770  N   GLY X 574      11.705   2.951  -3.347       16.29           N  
ATOM   3771  CA  GLY X 574      10.583   2.501  -4.164       16.93           C  
ATOM   3772  C   GLY X 574      10.243   1.040  -3.946       16.66           C  
ATOM   3773  O   GLY X 574       9.160   0.592  -4.334       17.90           O  
ATOM   3774  HA2 GLY X 574       9.781   3.055  -3.940        0.00           H  
ATOM   3775  HA3 GLY X 574      10.812   2.636  -5.128        0.00           H  
ATOM   3776  H   GLY X 574      11.527   3.323  -2.436        0.00           H  
ATOM   3777  N   HIS X 575      11.161   0.287  -3.332       15.87           N  
ATOM   3778  CA  HIS X 575      10.977  -1.154  -3.135       16.07           C  
ATOM   3779  C   HIS X 575      11.235  -1.625  -1.712       15.32           C  
ATOM   3780  O   HIS X 575      10.644  -2.613  -1.250       15.19           O  
ATOM   3781  CB  HIS X 575      11.880  -1.931  -4.107       17.07           C  
ATOM   3782  CG  HIS X 575      11.591  -1.626  -5.543       20.83           C  
ATOM   3783  ND1 HIS X 575      10.550  -2.207  -6.231       26.27           N  
ATOM   3784  CD2 HIS X 575      12.166  -0.746  -6.397       25.66           C  
ATOM   3785  CE1 HIS X 575      10.519  -1.725  -7.463       26.51           C  
ATOM   3786  NE2 HIS X 575      11.488  -0.836  -7.587       26.75           N  
ATOM   3787  HB2 HIS X 575      12.833  -1.698  -3.915        0.00           H  
ATOM   3788  HB3 HIS X 575      11.748  -2.910  -3.955        0.00           H  
ATOM   3789  H   HIS X 575      11.998   0.719  -2.997        0.00           H  
ATOM   3790  HD2 HIS X 575      12.939  -0.144  -6.198        0.00           H  
ATOM   3791  HE1 HIS X 575       9.872  -1.989  -8.178        0.00           H  
ATOM   3792  HE2 HIS X 575      11.694  -0.313  -8.414        0.00           H  
ATOM   3793  HA  HIS X 575      10.012  -1.338  -3.320        0.00           H  
ATOM   3794  N   THR X 576      12.127  -0.914  -1.030       14.38           N  
ATOM   3795  CA  THR X 576      12.610  -1.306   0.300       14.62           C  
ATOM   3796  C   THR X 576      12.880  -0.058   1.142       14.14           C  
ATOM   3797  O   THR X 576      13.046   1.065   0.610       14.26           O  
ATOM   3798  CB  THR X 576      13.960  -2.081   0.237       15.11           C  
ATOM   3799  OG1 THR X 576      14.968  -1.215  -0.308       15.84           O  
ATOM   3800  CG2 THR X 576      13.864  -3.357  -0.612       16.55           C  
ATOM   3801 HG21 THR X 576      13.174  -3.969  -0.224        0.00           H  
ATOM   3802  HG1 THR X 576      14.537  -0.569  -0.938        0.00           H  
ATOM   3803 HG22 THR X 576      13.600  -3.121  -1.547        0.00           H  
ATOM   3804 HG23 THR X 576      14.754  -3.812  -0.618        0.00           H  
ATOM   3805  H   THR X 576      12.485  -0.075  -1.441        0.00           H  
ATOM   3806  HA  THR X 576      11.899  -1.889   0.694        0.00           H  
ATOM   3807  HB  THR X 576      14.197  -2.362   1.167        0.00           H  
ATOM   3808  N   PHE X 577      12.962  -0.294   2.448       13.50           N  
ATOM   3809  CA  PHE X 577      13.418   0.696   3.433       13.48           C  
ATOM   3810  C   PHE X 577      14.858   0.381   3.779       14.41           C  
ATOM   3811  O   PHE X 577      15.179  -0.721   4.245       15.34           O  
ATOM   3812  CB  PHE X 577      12.535   0.675   4.677       13.78           C  
ATOM   3813  CG  PHE X 577      11.146   1.141   4.403       13.23           C  
ATOM   3814  CD1 PHE X 577      10.204   0.273   3.849       14.23           C  
ATOM   3815  CD2 PHE X 577      10.791   2.468   4.643       14.07           C  
ATOM   3816  CE1 PHE X 577       8.918   0.716   3.547       15.10           C  
ATOM   3817  CE2 PHE X 577       9.505   2.915   4.370       15.56           C  
ATOM   3818  CZ  PHE X 577       8.567   2.043   3.809       15.64           C  
ATOM   3819  HB2 PHE X 577      12.498  -0.260   5.029        0.00           H  
ATOM   3820  HB3 PHE X 577      12.942   1.268   5.372        0.00           H  
ATOM   3821  H   PHE X 577      12.697  -1.200   2.780        0.00           H  
ATOM   3822  HD1 PHE X 577      10.455  -0.678   3.667        0.00           H  
ATOM   3823  HD2 PHE X 577      11.468   3.103   5.015        0.00           H  
ATOM   3824  HE1 PHE X 577       8.251   0.089   3.146        0.00           H  
ATOM   3825  HE2 PHE X 577       9.250   3.860   4.575        0.00           H  
ATOM   3826  HZ  PHE X 577       7.646   2.369   3.595        0.00           H  
ATOM   3827  HA  PHE X 577      13.354   1.617   3.049        0.00           H  
ATOM   3828  N   LEU X 578      15.739   1.332   3.503       13.19           N  
ATOM   3829  CA  LEU X 578      17.166   1.081   3.614       13.70           C  
ATOM   3830  C   LEU X 578      17.624   1.063   5.059       13.68           C  
ATOM   3831  O   LEU X 578      17.229   1.903   5.853       13.16           O  
ATOM   3832  CB  LEU X 578      17.972   2.131   2.836       13.64           C  
ATOM   3833  CG  LEU X 578      17.918   2.007   1.300       15.24           C  
ATOM   3834  CD1 LEU X 578      16.577   2.421   0.711       16.88           C  
ATOM   3835  CD2 LEU X 578      19.030   2.831   0.676       18.17           C  
ATOM   3836 HD11 LEU X 578      15.852   1.844   1.086        0.00           H  
ATOM   3837 HD21 LEU X 578      18.923   3.791   0.934        0.00           H  
ATOM   3838  HB2 LEU X 578      17.625   3.035   3.087        0.00           H  
ATOM   3839  HB3 LEU X 578      18.929   2.060   3.118        0.00           H  
ATOM   3840 HD12 LEU X 578      16.386   3.375   0.943        0.00           H  
ATOM   3841 HD13 LEU X 578      16.612   2.316  -0.283        0.00           H  
ATOM   3842 HD22 LEU X 578      19.917   2.504   1.002        0.00           H  
ATOM   3843 HD23 LEU X 578      18.983   2.741  -0.319        0.00           H  
ATOM   3844  H   LEU X 578      15.418   2.234   3.215        0.00           H  
ATOM   3845  HA  LEU X 578      17.332   0.178   3.218        0.00           H  
ATOM   3846  HG  LEU X 578      18.041   1.038   1.086        0.00           H  
ATOM   3847  N   ASP X 579      18.462   0.086   5.384       14.31           N  
ATOM   3848  CA  ASP X 579      19.261   0.169   6.609       14.36           C  
ATOM   3849  C   ASP X 579      20.708   0.639   6.366       14.51           C  
ATOM   3850  O   ASP X 579      21.452   0.849   7.316       15.40           O  
ATOM   3851  CB  ASP X 579      19.234  -1.163   7.383       14.85           C  
ATOM   3852  CG  ASP X 579      19.718  -2.343   6.549       16.53           C  
ATOM   3853  OD1 ASP X 579      20.181  -2.132   5.394       16.21           O1-
ATOM   3854  OD2 ASP X 579      19.656  -3.485   7.075       17.87           O  
ATOM   3855  HB2 ASP X 579      19.820  -1.077   8.189        0.00           H  
ATOM   3856  HB3 ASP X 579      18.296  -1.344   7.680        0.00           H  
ATOM   3857  H   ASP X 579      18.548  -0.712   4.788        0.00           H  
ATOM   3858  HA  ASP X 579      18.830   0.874   7.172        0.00           H  
ATOM   3859  N   SER X 580      21.084   0.803   5.099       13.94           N  
ATOM   3860  CA  SER X 580      22.444   1.154   4.692       13.86           C  
ATOM   3861  C   SER X 580      22.859   2.507   5.229       13.88           C  
ATOM   3862  O   SER X 580      22.077   3.466   5.133       14.19           O  
ATOM   3863  CB  SER X 580      22.519   1.215   3.159       13.70           C  
ATOM   3864  OG  SER X 580      23.752   1.748   2.713       13.81           O  
ATOM   3865  HG  SER X 580      24.406   1.001   2.594        0.00           H  
ATOM   3866  HB2 SER X 580      22.411   0.291   2.791        0.00           H  
ATOM   3867  HB3 SER X 580      21.775   1.789   2.819        0.00           H  
ATOM   3868  H   SER X 580      20.396   0.679   4.384        0.00           H  
ATOM   3869  HA  SER X 580      23.056   0.454   5.060        0.00           H  
ATOM   3870  N   VAL X 581      24.077   2.582   5.766       13.57           N  
ATOM   3871  CA  VAL X 581      24.709   3.852   6.067       13.52           C  
ATOM   3872  C   VAL X 581      25.922   3.941   5.163       14.16           C  
ATOM   3873  O   VAL X 581      26.820   3.088   5.247       14.52           O  
ATOM   3874  CB  VAL X 581      25.137   3.935   7.554       12.99           C  
ATOM   3875  CG1 VAL X 581      25.866   5.242   7.833       14.33           C  
ATOM   3876  CG2 VAL X 581      23.911   3.803   8.462       13.20           C  
ATOM   3877 HG11 VAL X 581      26.682   5.302   7.258        0.00           H  
ATOM   3878 HG21 VAL X 581      23.265   4.540   8.264        0.00           H  
ATOM   3879 HG12 VAL X 581      25.265   6.015   7.627        0.00           H  
ATOM   3880 HG13 VAL X 581      26.130   5.268   8.797        0.00           H  
ATOM   3881 HG22 VAL X 581      23.463   2.924   8.298        0.00           H  
ATOM   3882 HG23 VAL X 581      24.205   3.859   9.416        0.00           H  
ATOM   3883  H   VAL X 581      24.570   1.736   5.968        0.00           H  
ATOM   3884  HA  VAL X 581      24.074   4.609   5.913        0.00           H  
ATOM   3885  HB  VAL X 581      25.765   3.181   7.746        0.00           H  
ATOM   3886  N   GLU X 582      25.944   4.934   4.279       14.21           N  
ATOM   3887  CA  GLU X 582      27.124   5.119   3.437       14.50           C  
ATOM   3888  C   GLU X 582      27.880   6.359   3.851       14.68           C  
ATOM   3889  O   GLU X 582      27.285   7.338   4.331       14.44           O  
ATOM   3890  CB  GLU X 582      26.762   5.226   1.954       14.54           C  
ATOM   3891  CG  GLU X 582      26.058   4.018   1.349       15.58           C  
ATOM   3892  CD  GLU X 582      25.863   4.164  -0.160       15.79           C  
ATOM   3893  OE1 GLU X 582      26.871   4.310  -0.909       16.65           O1-
ATOM   3894  OE2 GLU X 582      24.694   4.128  -0.586       15.93           O  
ATOM   3895  HB2 GLU X 582      26.165   6.020   1.840        0.00           H  
ATOM   3896  HB3 GLU X 582      27.607   5.378   1.441        0.00           H  
ATOM   3897  HG2 GLU X 582      26.605   3.200   1.529        0.00           H  
ATOM   3898  HG3 GLU X 582      25.163   3.912   1.783        0.00           H  
ATOM   3899  H   GLU X 582      25.160   5.549   4.191        0.00           H  
ATOM   3900  HA  GLU X 582      27.699   4.310   3.563        0.00           H  
ATOM   3901  N   CYS X 583      29.190   6.306   3.641       15.31           N  
ATOM   3902  CA  CYS X 583      30.108   7.371   4.049       15.19           C  
ATOM   3903  C   CYS X 583      30.844   7.894   2.828       15.30           C  
ATOM   3904  O   CYS X 583      31.437   7.112   2.079       14.46           O  
ATOM   3905  CB  CYS X 583      31.106   6.830   5.074       15.91           C  
ATOM   3906  SG  CYS X 583      32.250   8.069   5.664       19.61           S  
ATOM   3907  HG  CYS X 583      32.870   7.650   6.327        0.00           H  
ATOM   3908  HB2 CYS X 583      30.597   6.467   5.854        0.00           H  
ATOM   3909  HB3 CYS X 583      31.628   6.088   4.652        0.00           H  
ATOM   3910  H   CYS X 583      29.567   5.501   3.183        0.00           H  
ATOM   3911  HA  CYS X 583      29.591   8.118   4.467        0.00           H  
ATOM   3912  N   TYR X 584      30.787   9.213   2.632       14.59           N  
ATOM   3913  CA  TYR X 584      31.512   9.866   1.562       14.59           C  
ATOM   3914  C   TYR X 584      32.786  10.524   2.081       14.84           C  
ATOM   3915  O   TYR X 584      32.733  11.385   2.956       14.24           O  
ATOM   3916  CB  TYR X 584      30.637  10.932   0.900       14.61           C  
ATOM   3917  CG  TYR X 584      31.336  11.679  -0.225       14.55           C  
ATOM   3918  CD1 TYR X 584      31.607  11.046  -1.442       13.47           C  
ATOM   3919  CD2 TYR X 584      31.706  13.020  -0.084       14.24           C  
ATOM   3920  CE1 TYR X 584      32.246  11.715  -2.490       13.92           C  
ATOM   3921  CE2 TYR X 584      32.349  13.699  -1.134       14.68           C  
ATOM   3922  CZ  TYR X 584      32.608  13.036  -2.329       14.84           C  
ATOM   3923  OH  TYR X 584      33.230  13.708  -3.355       16.39           O  
ATOM   3924  HH  TYR X 584      33.764  13.057  -3.894        0.00           H  
ATOM   3925  HB2 TYR X 584      29.821  10.488   0.529        0.00           H  
ATOM   3926  HB3 TYR X 584      30.359  11.594   1.596        0.00           H  
ATOM   3927  H   TYR X 584      30.225   9.769   3.244        0.00           H  
ATOM   3928  HD1 TYR X 584      31.337  10.091  -1.566        0.00           H  
ATOM   3929  HD2 TYR X 584      31.512  13.500   0.771        0.00           H  
ATOM   3930  HE1 TYR X 584      32.439  11.240  -3.349        0.00           H  
ATOM   3931  HE2 TYR X 584      32.619  14.655  -1.022        0.00           H  
ATOM   3932  HA  TYR X 584      31.758   9.165   0.893        0.00           H  
ATOM   3933  N   ASP X 585      33.924  10.113   1.526       15.66           N  
ATOM   3934  CA  ASP X 585      35.195  10.725   1.869       16.50           C  
ATOM   3935  C   ASP X 585      35.557  11.715   0.768       16.85           C  
ATOM   3936  O   ASP X 585      35.869  11.297  -0.357       16.18           O  
ATOM   3937  CB  ASP X 585      36.276   9.645   1.997       16.97           C  
ATOM   3938  CG  ASP X 585      37.639  10.203   2.434       19.60           C  
ATOM   3939  OD1 ASP X 585      37.822  11.442   2.490       20.46           O1-
ATOM   3940  OD2 ASP X 585      38.527   9.380   2.747       23.41           O  
ATOM   3941  HB2 ASP X 585      35.975   8.970   2.671        0.00           H  
ATOM   3942  HB3 ASP X 585      36.385   9.194   1.111        0.00           H  
ATOM   3943  H   ASP X 585      33.903   9.368   0.859        0.00           H  
ATOM   3944  HA  ASP X 585      35.128  11.202   2.745        0.00           H  
ATOM   3945  N   PRO X 586      35.510  13.031   1.076       17.37           N  
ATOM   3946  CA  PRO X 586      35.768  14.007   0.017       17.73           C  
ATOM   3947  C   PRO X 586      37.220  13.988  -0.453       18.52           C  
ATOM   3948  O   PRO X 586      37.514  14.447  -1.553       19.00           O  
ATOM   3949  CB  PRO X 586      35.419  15.350   0.680       17.51           C  
ATOM   3950  CG  PRO X 586      35.653  15.115   2.138       17.91           C  
ATOM   3951  CD  PRO X 586      35.221  13.681   2.372       17.99           C  
ATOM   3952  HB2 PRO X 586      36.010  16.080   0.337        0.00           H  
ATOM   3953  HB3 PRO X 586      34.465  15.596   0.508        0.00           H  
ATOM   3954  HG2 PRO X 586      36.619  15.236   2.366        0.00           H  
ATOM   3955  HG3 PRO X 586      35.107  15.744   2.691        0.00           H  
ATOM   3956  HD2 PRO X 586      34.247  13.628   2.594        0.00           H  
ATOM   3957  HD3 PRO X 586      35.746  13.262   3.112        0.00           H  
ATOM   3958  HA  PRO X 586      35.235  13.818  -0.808        0.00           H  
ATOM   3959  N   ASP X 587      38.115  13.451   0.373       19.17           N  
ATOM   3960  CA  ASP X 587      39.534  13.438   0.034       20.37           C  
ATOM   3961  C   ASP X 587      39.866  12.402  -1.046       20.48           C  
ATOM   3962  O   ASP X 587      40.886  12.531  -1.730       21.78           O  
ATOM   3963  CB  ASP X 587      40.399  13.217   1.282       20.96           C  
ATOM   3964  CG  ASP X 587      40.414  14.422   2.230       23.76           C  
ATOM   3965  OD1 ASP X 587      39.696  15.431   2.008       25.95           O1-
ATOM   3966  OD2 ASP X 587      41.178  14.356   3.224       28.41           O  
ATOM   3967  HB2 ASP X 587      40.046  12.424   1.778        0.00           H  
ATOM   3968  HB3 ASP X 587      41.337  13.028   0.992        0.00           H  
ATOM   3969  H   ASP X 587      37.811  13.051   1.238        0.00           H  
ATOM   3970  HA  ASP X 587      39.748  14.338  -0.345        0.00           H  
ATOM   3971  N   THR X 588      39.012  11.380  -1.183       19.65           N  
ATOM   3972  CA  THR X 588      39.149  10.337  -2.209       19.62           C  
ATOM   3973  C   THR X 588      38.004  10.342  -3.237       18.85           C  
ATOM   3974  O   THR X 588      38.075   9.648  -4.255       19.65           O  
ATOM   3975  CB  THR X 588      39.196   8.924  -1.574       19.81           C  
ATOM   3976  OG1 THR X 588      38.009   8.705  -0.799       21.46           O  
ATOM   3977  CG2 THR X 588      40.396   8.802  -0.671       21.08           C  
ATOM   3978 HG21 THR X 588      41.232   8.953  -1.199        0.00           H  
ATOM   3979  HG1 THR X 588      37.431   9.519  -0.852        0.00           H  
ATOM   3980 HG22 THR X 588      40.343   9.486   0.056        0.00           H  
ATOM   3981 HG23 THR X 588      40.410   7.886  -0.271        0.00           H  
ATOM   3982  H   THR X 588      38.238  11.323  -0.552        0.00           H  
ATOM   3983  HA  THR X 588      40.007  10.548  -2.677        0.00           H  
ATOM   3984  HB  THR X 588      39.258   8.245  -2.305        0.00           H  
ATOM   3985  N   ASP X 589      36.949  11.108  -2.952       17.91           N  
ATOM   3986  CA  ASP X 589      35.726  11.152  -3.773       17.85           C  
ATOM   3987  C   ASP X 589      35.148   9.750  -3.953       17.14           C  
ATOM   3988  O   ASP X 589      34.858   9.304  -5.064       17.25           O  
ATOM   3989  CB  ASP X 589      35.966  11.861  -5.122       18.11           C  
ATOM   3990  CG  ASP X 589      34.691  11.994  -5.966       19.14           C  
ATOM   3991  OD1 ASP X 589      33.602  12.253  -5.400       18.92           O1-
ATOM   3992  OD2 ASP X 589      34.790  11.856  -7.211       19.19           O  
ATOM   3993  HB2 ASP X 589      36.329  12.775  -4.943        0.00           H  
ATOM   3994  HB3 ASP X 589      36.642  11.339  -5.643        0.00           H  
ATOM   3995  H   ASP X 589      36.991  11.684  -2.136        0.00           H  
ATOM   3996  HA  ASP X 589      35.046  11.699  -3.285        0.00           H  
ATOM   3997  N   THR X 590      35.023   9.039  -2.835       17.21           N  
ATOM   3998  CA  THR X 590      34.442   7.709  -2.867       17.27           C  
ATOM   3999  C   THR X 590      33.445   7.526  -1.734       16.90           C  
ATOM   4000  O   THR X 590      33.607   8.088  -0.652       17.33           O  
ATOM   4001  CB  THR X 590      35.509   6.602  -2.748       17.64           C  
ATOM   4002  OG1 THR X 590      36.236   6.782  -1.531       19.92           O  
ATOM   4003  CG2 THR X 590      36.480   6.616  -3.934       19.20           C  
ATOM   4004 HG21 THR X 590      35.974   6.474  -4.785        0.00           H  
ATOM   4005  HG1 THR X 590      36.677   7.679  -1.545        0.00           H  
ATOM   4006 HG22 THR X 590      36.948   7.499  -3.977        0.00           H  
ATOM   4007 HG23 THR X 590      37.151   5.884  -3.814        0.00           H  
ATOM   4008  H   THR X 590      35.332   9.424  -1.965        0.00           H  
ATOM   4009  HA  THR X 590      33.985   7.627  -3.752        0.00           H  
ATOM   4010  HB  THR X 590      35.042   5.718  -2.749        0.00           H  
ATOM   4011  N   TRP X 591      32.420   6.726  -2.005       16.75           N  
ATOM   4012  CA  TRP X 591      31.466   6.291  -0.997       16.70           C  
ATOM   4013  C   TRP X 591      31.792   4.855  -0.587       17.38           C  
ATOM   4014  O   TRP X 591      32.293   4.067  -1.403       17.68           O  
ATOM   4015  CB  TRP X 591      30.051   6.313  -1.584       16.46           C  
ATOM   4016  CG  TRP X 591      29.497   7.676  -1.840       15.19           C  
ATOM   4017  CD1 TRP X 591      29.612   8.424  -2.985       15.38           C  
ATOM   4018  CD2 TRP X 591      28.684   8.446  -0.936       14.73           C  
ATOM   4019  NE1 TRP X 591      28.950   9.633  -2.829       14.76           N  
ATOM   4020  CE2 TRP X 591      28.363   9.664  -1.588       14.41           C  
ATOM   4021  CE3 TRP X 591      28.208   8.232   0.367       15.44           C  
ATOM   4022  CZ2 TRP X 591      27.583  10.658  -0.978       14.17           C  
ATOM   4023  CZ3 TRP X 591      27.443   9.225   0.974       14.06           C  
ATOM   4024  CH2 TRP X 591      27.138  10.424   0.303       15.57           C  
ATOM   4025  HB2 TRP X 591      30.065   5.813  -2.450        0.00           H  
ATOM   4026  HB3 TRP X 591      29.440   5.843  -0.947        0.00           H  
ATOM   4027  H   TRP X 591      32.299   6.408  -2.945        0.00           H  
ATOM   4028  HD1 TRP X 591      30.101   8.140  -3.810        0.00           H  
ATOM   4029  HE1 TRP X 591      28.907  10.364  -3.510        0.00           H  
ATOM   4030  HE3 TRP X 591      28.415   7.382   0.851        0.00           H  
ATOM   4031  HZ2 TRP X 591      27.358  11.506  -1.457        0.00           H  
ATOM   4032  HZ3 TRP X 591      27.104   9.083   1.904        0.00           H  
ATOM   4033  HH2 TRP X 591      26.588  11.119   0.766        0.00           H  
ATOM   4034  HA  TRP X 591      31.519   6.903  -0.208        0.00           H  
ATOM   4035  N   SER X 592      31.515   4.515   0.672       17.65           N  
ATOM   4036  CA  SER X 592      31.526   3.107   1.088       18.29           C  
ATOM   4037  C   SER X 592      30.421   2.867   2.099       18.25           C  
ATOM   4038  O   SER X 592      29.990   3.793   2.783       17.42           O  
ATOM   4039  CB  SER X 592      32.873   2.722   1.694       19.40           C  
ATOM   4040  OG  SER X 592      33.117   3.461   2.883       21.97           O  
ATOM   4041  HG  SER X 592      33.595   4.307   2.648        0.00           H  
ATOM   4042  HB2 SER X 592      32.872   1.745   1.906        0.00           H  
ATOM   4043  HB3 SER X 592      33.599   2.911   1.033        0.00           H  
ATOM   4044  H   SER X 592      31.297   5.227   1.340        0.00           H  
ATOM   4045  HA  SER X 592      31.374   2.539   0.279        0.00           H  
ATOM   4046  N   GLU X 593      29.949   1.629   2.184       17.88           N  
ATOM   4047  CA  GLU X 593      28.942   1.294   3.174       18.85           C  
ATOM   4048  C   GLU X 593      29.678   0.905   4.448       18.67           C  
ATOM   4049  O   GLU X 593      30.412  -0.097   4.484       19.89           O  
ATOM   4050  CB  GLU X 593      28.038   0.161   2.678       18.65           C  
ATOM   4051  CG  GLU X 593      26.857  -0.112   3.593       21.59           C  
ATOM   4052  CD  GLU X 593      25.971  -1.231   3.090       24.47           C  
ATOM   4053  OE1 GLU X 593      26.493  -2.318   2.757       26.80           O1-
ATOM   4054  OE2 GLU X 593      24.747  -1.030   3.030       26.52           O  
ATOM   4055  HB2 GLU X 593      27.691   0.404   1.772        0.00           H  
ATOM   4056  HB3 GLU X 593      28.583  -0.674   2.604        0.00           H  
ATOM   4057  HG2 GLU X 593      27.203  -0.358   4.499        0.00           H  
ATOM   4058  HG3 GLU X 593      26.309   0.721   3.669        0.00           H  
ATOM   4059  H   GLU X 593      30.289   0.923   1.562        0.00           H  
ATOM   4060  HA  GLU X 593      28.342   2.075   3.346        0.00           H  
ATOM   4061  N   VAL X 594      29.506   1.705   5.492       18.37           N  
ATOM   4062  CA  VAL X 594      30.331   1.529   6.684       18.24           C  
ATOM   4063  C   VAL X 594      29.635   0.748   7.771       18.00           C  
ATOM   4064  O   VAL X 594      30.285   0.156   8.628       18.68           O  
ATOM   4065  CB  VAL X 594      30.876   2.866   7.246       18.43           C  
ATOM   4066  CG1 VAL X 594      31.898   3.460   6.275       18.38           C  
ATOM   4067  CG2 VAL X 594      29.739   3.845   7.554       18.73           C  
ATOM   4068 HG11 VAL X 594      32.656   2.820   6.151        0.00           H  
ATOM   4069 HG21 VAL X 594      29.224   4.037   6.718        0.00           H  
ATOM   4070 HG12 VAL X 594      31.465   3.627   5.389        0.00           H  
ATOM   4071 HG13 VAL X 594      32.241   4.321   6.650        0.00           H  
ATOM   4072 HG22 VAL X 594      29.122   3.444   8.231        0.00           H  
ATOM   4073 HG23 VAL X 594      30.128   4.693   7.913        0.00           H  
ATOM   4074  H   VAL X 594      28.814   2.426   5.463        0.00           H  
ATOM   4075  HA  VAL X 594      31.113   0.989   6.374        0.00           H  
ATOM   4076  HB  VAL X 594      31.340   2.687   8.114        0.00           H  
ATOM   4077  N   THR X 595      28.310   0.757   7.739       17.04           N  
ATOM   4078  CA  THR X 595      27.522   0.057   8.743       17.02           C  
ATOM   4079  C   THR X 595      26.100  -0.027   8.231       16.82           C  
ATOM   4080  O   THR X 595      25.788   0.476   7.144       16.62           O  
ATOM   4081  CB  THR X 595      27.574   0.742  10.150       17.05           C  
ATOM   4082  OG1 THR X 595      26.989  -0.120  11.136       17.50           O  
ATOM   4083  CG2 THR X 595      26.844   2.100  10.159       17.17           C  
ATOM   4084 HG21 THR X 595      27.270   2.716   9.496        0.00           H  
ATOM   4085  HG1 THR X 595      27.702  -0.707  11.519        0.00           H  
ATOM   4086 HG22 THR X 595      25.884   1.969   9.912        0.00           H  
ATOM   4087 HG23 THR X 595      26.905   2.496  11.075        0.00           H  
ATOM   4088  H   THR X 595      27.842   1.255   7.009        0.00           H  
ATOM   4089  HA  THR X 595      27.908  -0.855   8.880        0.00           H  
ATOM   4090  HB  THR X 595      28.536   0.908  10.366        0.00           H  
ATOM   4091  N   ARG X 596      25.255  -0.705   8.997       16.73           N  
ATOM   4092  CA  ARG X 596      23.836  -0.718   8.744       17.07           C  
ATOM   4093  C   ARG X 596      23.132  -0.403  10.048       16.63           C  
ATOM   4094  O   ARG X 596      23.601  -0.779  11.121       17.33           O  
ATOM   4095  CB  ARG X 596      23.398  -2.088   8.227       17.56           C  
ATOM   4096  CG  ARG X 596      23.859  -2.305   6.808       18.80           C  
ATOM   4097  CD  ARG X 596      23.414  -3.613   6.235       19.93           C  
ATOM   4098  NE  ARG X 596      24.050  -3.777   4.933       22.45           N  
ATOM   4099  CZ  ARG X 596      24.194  -4.939   4.302       21.68           C  
ATOM   4100  NH1 ARG X 596      23.725  -6.055   4.842       21.96           N  
ATOM   4101  NH2 ARG X 596      24.806  -4.965   3.123       23.01           N1+
ATOM   4102 HH11 ARG X 596      23.261  -6.025   5.727        0.00           H  
ATOM   4103 HH21 ARG X 596      25.152  -4.117   2.720        0.00           H  
ATOM   4104  HB2 ARG X 596      23.787  -2.799   8.812        0.00           H  
ATOM   4105  HB3 ARG X 596      22.400  -2.149   8.261        0.00           H  
ATOM   4106  HG2 ARG X 596      23.497  -1.567   6.239        0.00           H  
ATOM   4107  HG3 ARG X 596      24.858  -2.271   6.788        0.00           H  
ATOM   4108  HD2 ARG X 596      23.683  -4.360   6.843        0.00           H  
ATOM   4109  HD3 ARG X 596      22.419  -3.620   6.131        0.00           H  
ATOM   4110  H   ARG X 596      25.614  -1.223   9.774        0.00           H  
ATOM   4111  HE  ARG X 596      24.403  -2.957   4.482        0.00           H  
ATOM   4112 HH12 ARG X 596      23.835  -6.926   4.364        0.00           H  
ATOM   4113 HH22 ARG X 596      24.921  -5.832   2.638        0.00           H  
ATOM   4114  HA  ARG X 596      23.603  -0.040   8.047        0.00           H  
ATOM   4115  N   MET X 597      22.027   0.326   9.946       16.47           N  
ATOM   4116  CA  MET X 597      21.157   0.582  11.079       17.64           C  
ATOM   4117  C   MET X 597      20.574  -0.743  11.567       16.32           C  
ATOM   4118  O   MET X 597      20.590  -1.743  10.828       16.10           O  
ATOM   4119  CB  MET X 597      20.054   1.548  10.652       17.22           C  
ATOM   4120  CG  MET X 597      20.618   2.770   9.917       18.99           C  
ATOM   4121  SD  MET X 597      19.403   3.834   9.135       22.20           S  
ATOM   4122  CE  MET X 597      18.687   4.596  10.579       22.38           C  
ATOM   4123  HE1 MET X 597      18.293   3.893  11.171        0.00           H  
ATOM   4124  HB2 MET X 597      19.418   1.068  10.047        0.00           H  
ATOM   4125  HB3 MET X 597      19.559   1.857  11.464        0.00           H  
ATOM   4126  HG2 MET X 597      21.131   3.318  10.578        0.00           H  
ATOM   4127  HG3 MET X 597      21.244   2.444   9.209        0.00           H  
ATOM   4128  HE2 MET X 597      19.394   5.089  11.086        0.00           H  
ATOM   4129  HE3 MET X 597      17.973   5.234  10.290        0.00           H  
ATOM   4130  H   MET X 597      21.785   0.713   9.056        0.00           H  
ATOM   4131  HA  MET X 597      21.669   0.999  11.830        0.00           H  
ATOM   4132  N   THR X 598      20.058  -0.757  12.802       16.72           N  
ATOM   4133  CA  THR X 598      19.491  -1.985  13.377       17.37           C  
ATOM   4134  C   THR X 598      18.254  -2.477  12.624       16.88           C  
ATOM   4135  O   THR X 598      17.886  -3.660  12.711       17.56           O  
ATOM   4136  CB  THR X 598      19.166  -1.825  14.884       17.93           C  
ATOM   4137  OG1 THR X 598      18.275  -0.719  15.062       19.80           O  
ATOM   4138  CG2 THR X 598      20.437  -1.582  15.695       19.41           C  
ATOM   4139 HG21 THR X 598      21.062  -2.354  15.581        0.00           H  
ATOM   4140  HG1 THR X 598      18.439  -0.310  15.960        0.00           H  
ATOM   4141 HG22 THR X 598      20.888  -0.749  15.375        0.00           H  
ATOM   4142 HG23 THR X 598      20.194  -1.483  16.660        0.00           H  
ATOM   4143  H   THR X 598      20.058   0.084  13.343        0.00           H  
ATOM   4144  HA  THR X 598      20.203  -2.680  13.277        0.00           H  
ATOM   4145  HB  THR X 598      18.739  -2.669  15.207        0.00           H  
ATOM   4146  N   SER X 599      17.617  -1.572  11.884       16.21           N  
ATOM   4147  CA  SER X 599      16.505  -1.926  11.009       15.92           C  
ATOM   4148  C   SER X 599      16.339  -0.869   9.922       14.85           C  
ATOM   4149  O   SER X 599      16.770   0.276  10.090       15.53           O  
ATOM   4150  CB  SER X 599      15.212  -2.098  11.820       16.57           C  
ATOM   4151  OG  SER X 599      14.914  -0.929  12.564       17.92           O  
ATOM   4152  HG  SER X 599      14.891  -1.159  13.537        0.00           H  
ATOM   4153  HB2 SER X 599      14.456  -2.291  11.194        0.00           H  
ATOM   4154  HB3 SER X 599      15.318  -2.868  12.449        0.00           H  
ATOM   4155  H   SER X 599      17.911  -0.617  11.930        0.00           H  
ATOM   4156  HA  SER X 599      16.705  -2.801  10.568        0.00           H  
ATOM   4157  N   GLY X 600      15.736  -1.266   8.810       14.18           N  
ATOM   4158  CA  GLY X 600      15.500  -0.347   7.702       13.69           C  
ATOM   4159  C   GLY X 600      14.442   0.662   8.084       13.16           C  
ATOM   4160  O   GLY X 600      13.459   0.320   8.741       13.47           O  
ATOM   4161  HA2 GLY X 600      16.350   0.129   7.478        0.00           H  
ATOM   4162  HA3 GLY X 600      15.195  -0.862   6.901        0.00           H  
ATOM   4163  H   GLY X 600      15.436  -2.217   8.729        0.00           H  
ATOM   4164  N   ARG X 601      14.637   1.909   7.662       12.67           N  
ATOM   4165  CA  ARG X 601      13.663   2.976   7.967       12.62           C  
ATOM   4166  C   ARG X 601      13.924   4.182   7.089       12.92           C  
ATOM   4167  O   ARG X 601      15.047   4.418   6.659       13.84           O  
ATOM   4168  CB  ARG X 601      13.754   3.378   9.444       13.34           C  
ATOM   4169  CG  ARG X 601      15.114   3.868   9.853       14.72           C  
ATOM   4170  CD  ARG X 601      15.275   3.938  11.362       17.31           C  
ATOM   4171  NE  ARG X 601      15.681   2.645  11.919       17.49           N  
ATOM   4172  CZ  ARG X 601      16.377   2.494  13.043       18.60           C  
ATOM   4173  NH1 ARG X 601      16.768   3.552  13.757       18.98           N  
ATOM   4174  NH2 ARG X 601      16.690   1.274  13.447       18.93           N1+
ATOM   4175 HH11 ARG X 601      16.538   4.475  13.449        0.00           H  
ATOM   4176 HH21 ARG X 601      16.404   0.481  12.910        0.00           H  
ATOM   4177  HB2 ARG X 601      13.089   4.104   9.617        0.00           H  
ATOM   4178  HB3 ARG X 601      13.521   2.584  10.005        0.00           H  
ATOM   4179  HG2 ARG X 601      15.805   3.248   9.482        0.00           H  
ATOM   4180  HG3 ARG X 601      15.258   4.781   9.471        0.00           H  
ATOM   4181  HD2 ARG X 601      15.969   4.623  11.585        0.00           H  
ATOM   4182  HD3 ARG X 601      14.405   4.211  11.772        0.00           H  
ATOM   4183  H   ARG X 601      15.456   2.127   7.130        0.00           H  
ATOM   4184  HE  ARG X 601      15.417   1.819  11.420        0.00           H  
ATOM   4185 HH12 ARG X 601      17.290   3.421  14.600        0.00           H  
ATOM   4186 HH22 ARG X 601      17.213   1.145  14.290        0.00           H  
ATOM   4187  HA  ARG X 601      12.743   2.629   7.784        0.00           H  
ATOM   4188  N   SER X 602      12.865   4.938   6.810       12.49           N  
ATOM   4189  CA  SER X 602      13.018   6.232   6.125       12.19           C  
ATOM   4190  C   SER X 602      12.648   7.394   7.039       12.54           C  
ATOM   4191  O   SER X 602      12.066   7.196   8.097       12.80           O  
ATOM   4192  CB  SER X 602      12.114   6.296   4.901       12.14           C  
ATOM   4193  OG  SER X 602      10.756   6.296   5.315       13.29           O  
ATOM   4194  HG  SER X 602      10.169   6.338   4.506        0.00           H  
ATOM   4195  HB2 SER X 602      12.308   7.130   4.385        0.00           H  
ATOM   4196  HB3 SER X 602      12.285   5.504   4.315        0.00           H  
ATOM   4197  H   SER X 602      11.952   4.623   7.069        0.00           H  
ATOM   4198  HA  SER X 602      13.979   6.308   5.858        0.00           H  
ATOM   4199  N   GLY X 603      12.984   8.612   6.625       12.17           N  
ATOM   4200  CA  GLY X 603      12.479   9.802   7.321       13.31           C  
ATOM   4201  C   GLY X 603      13.045  10.010   8.720       13.30           C  
ATOM   4202  O   GLY X 603      12.358  10.544   9.618       13.69           O  
ATOM   4203  HA2 GLY X 603      12.703  10.605   6.769        0.00           H  
ATOM   4204  HA3 GLY X 603      11.485   9.724   7.394        0.00           H  
ATOM   4205  H   GLY X 603      13.585   8.718   5.833        0.00           H  
ATOM   4206  N   VAL X 604      14.292   9.579   8.926       14.11           N  
ATOM   4207  CA  VAL X 604      14.958   9.764  10.219       14.45           C  
ATOM   4208  C   VAL X 604      15.462  11.191  10.404       15.20           C  
ATOM   4209  O   VAL X 604      15.733  11.905   9.419       15.44           O  
ATOM   4210  CB  VAL X 604      16.161   8.806  10.392       14.71           C  
ATOM   4211  CG1 VAL X 604      15.748   7.365  10.191       15.61           C  
ATOM   4212  CG2 VAL X 604      17.306   9.183   9.438       17.35           C  
ATOM   4213 HG11 VAL X 604      15.046   7.119  10.860        0.00           H  
ATOM   4214 HG21 VAL X 604      16.987   9.131   8.492        0.00           H  
ATOM   4215 HG12 VAL X 604      15.376   7.245   9.270        0.00           H  
ATOM   4216 HG13 VAL X 604      16.548   6.777  10.310        0.00           H  
ATOM   4217 HG22 VAL X 604      17.610  10.117   9.628        0.00           H  
ATOM   4218 HG23 VAL X 604      18.066   8.547   9.574        0.00           H  
ATOM   4219  H   VAL X 604      14.781   9.121   8.184        0.00           H  
ATOM   4220  HA  VAL X 604      14.263   9.561  10.909        0.00           H  
ATOM   4221  HB  VAL X 604      16.493   8.902  11.331        0.00           H  
ATOM   4222  N   GLY X 605      15.583  11.595  11.662       14.17           N  
ATOM   4223  CA  GLY X 605      16.316  12.822  12.010       15.04           C  
ATOM   4224  C   GLY X 605      17.698  12.409  12.466       15.81           C  
ATOM   4225  O   GLY X 605      17.848  11.418  13.177       16.64           O  
ATOM   4226  HA2 GLY X 605      16.381  13.421  11.212        0.00           H  
ATOM   4227  HA3 GLY X 605      15.843  13.309  12.744        0.00           H  
ATOM   4228  H   GLY X 605      15.166  11.052  12.391        0.00           H  
ATOM   4229  N   VAL X 606      18.713  13.143  12.031       15.31           N  
ATOM   4230  CA  VAL X 606      20.108  12.781  12.312       15.67           C  
ATOM   4231  C   VAL X 606      20.935  14.009  12.618       15.64           C  
ATOM   4232  O   VAL X 606      20.754  15.058  11.984       16.22           O  
ATOM   4233  CB  VAL X 606      20.782  12.030  11.138       16.01           C  
ATOM   4234  CG1 VAL X 606      20.081  10.707  10.859       15.29           C  
ATOM   4235  CG2 VAL X 606      20.833  12.897   9.893       16.67           C  
ATOM   4236 HG11 VAL X 606      20.118  10.128  11.673        0.00           H  
ATOM   4237 HG21 VAL X 606      19.905  13.150   9.621        0.00           H  
ATOM   4238 HG12 VAL X 606      19.124  10.875  10.623        0.00           H  
ATOM   4239 HG13 VAL X 606      20.540  10.249  10.098        0.00           H  
ATOM   4240 HG22 VAL X 606      21.355  13.729  10.082        0.00           H  
ATOM   4241 HG23 VAL X 606      21.273  12.383   9.156        0.00           H  
ATOM   4242  H   VAL X 606      18.523  13.966  11.496        0.00           H  
ATOM   4243  HA  VAL X 606      20.074  12.172  13.105        0.00           H  
ATOM   4244  HB  VAL X 606      21.724  11.825  11.406        0.00           H  
ATOM   4245  N   ALA X 607      21.839  13.874  13.587       15.11           N  
ATOM   4246  CA  ALA X 607      22.757  14.938  13.923       15.24           C  
ATOM   4247  C   ALA X 607      23.948  14.365  14.675       15.94           C  
ATOM   4248  O   ALA X 607      23.914  13.217  15.131       15.78           O  
ATOM   4249  CB  ALA X 607      22.069  16.011  14.753       15.87           C  
ATOM   4250  HB1 ALA X 607      21.305  16.398  14.237        0.00           H  
ATOM   4251  HB2 ALA X 607      21.720  15.611  15.600        0.00           H  
ATOM   4252  HB3 ALA X 607      22.730  16.730  14.968        0.00           H  
ATOM   4253  H   ALA X 607      21.883  13.014  14.095        0.00           H  
ATOM   4254  HA  ALA X 607      23.076  15.365  13.077        0.00           H  
ATOM   4255  N   VAL X 608      24.989  15.174  14.815       15.95           N  
ATOM   4256  CA  VAL X 608      26.243  14.733  15.406       16.64           C  
ATOM   4257  C   VAL X 608      26.613  15.643  16.570       16.64           C  
ATOM   4258  O   VAL X 608      26.596  16.876  16.435       16.56           O  
ATOM   4259  CB  VAL X 608      27.391  14.781  14.370       17.00           C  
ATOM   4260  CG1 VAL X 608      28.743  14.582  15.046       17.06           C  
ATOM   4261  CG2 VAL X 608      27.192  13.718  13.312       18.70           C  
ATOM   4262 HG11 VAL X 608      28.890  15.303  15.723        0.00           H  
ATOM   4263 HG21 VAL X 608      27.177  12.815  13.741        0.00           H  
ATOM   4264 HG12 VAL X 608      28.763  13.694  15.506        0.00           H  
ATOM   4265 HG13 VAL X 608      29.462  14.618  14.352        0.00           H  
ATOM   4266 HG22 VAL X 608      26.323  13.869  12.841        0.00           H  
ATOM   4267 HG23 VAL X 608      27.944  13.768  12.655        0.00           H  
ATOM   4268  H   VAL X 608      24.909  16.121  14.503        0.00           H  
ATOM   4269  HA  VAL X 608      26.119  13.792  15.721        0.00           H  
ATOM   4270  HB  VAL X 608      27.377  15.683  13.938        0.00           H  
ATOM   4271  N   THR X 609      26.964  15.030  17.699       17.00           N  
ATOM   4272  CA  THR X 609      27.526  15.775  18.830       18.33           C  
ATOM   4273  C   THR X 609      28.341  14.863  19.743       18.31           C  
ATOM   4274  O   THR X 609      28.208  13.637  19.674       18.42           O1-
ATOM   4275  CB  THR X 609      26.451  16.555  19.638       18.57           C  
ATOM   4276  OG1 THR X 609      27.100  17.453  20.556       20.66           O  
ATOM   4277  CG2 THR X 609      25.518  15.634  20.416       19.09           C  
ATOM   4278  OXT THR X 609      29.164  15.339  20.544       19.47           O  
ATOM   4279 HG21 THR X 609      25.043  15.023  19.783        0.00           H  
ATOM   4280  HG1 THR X 609      27.980  17.062  20.827        0.00           H  
ATOM   4281 HG22 THR X 609      26.047  15.084  21.062        0.00           H  
ATOM   4282 HG23 THR X 609      24.852  16.190  20.913        0.00           H  
ATOM   4283  H   THR X 609      26.842  14.041  17.777        0.00           H  
ATOM   4284  HA  THR X 609      28.139  16.460  18.437        0.00           H  
ATOM   4285  HB  THR X 609      25.894  17.060  18.979        0.00           H  
CONECT    1    2    3    7
CONECT    2    1
CONECT    3    1    4    5    6
CONECT    4    3
CONECT    5    3
CONECT    6    3
CONECT    7    1   11
CONECT    8   12   13
CONECT   11    7
CONECT   12    8
CONECT   13    8
CONECT   14   33
CONECT   15   37
CONECT   18   27   28
CONECT   19   29   30
CONECT   20   31   32
CONECT   21   34
CONECT   23   25   35
CONECT   24   26   36
CONECT   25   23
CONECT   26   24
CONECT   27   18
CONECT   28   18
CONECT   29   19
CONECT   30   19
CONECT   31   20
CONECT   32   20
CONECT   33   14
CONECT   34   21
CONECT   35   23
CONECT   36   24
CONECT   37   15
CONECT   38   54
CONECT   39   55
CONECT   42   48   49
CONECT   43   56
CONECT   44   46   50   51
CONECT   45   47   52   53
CONECT   46   44
CONECT   47   45
CONECT   48   42
CONECT   49   42
CONECT   50   44
CONECT   51   44
CONECT   52   45
CONECT   53   45
CONECT   54   38
CONECT   55   39
CONECT   56   43
CONECT   57   73
CONECT   58   74
CONECT   61   75
CONECT   62   67   68
CONECT   63   65   69   70
CONECT   64   66   71   72
CONECT   65   63
CONECT   66   64
CONECT   67   62
CONECT   68   62
CONECT   69   63
CONECT   70   63
CONECT   71   64
CONECT   72   64
CONECT   73   57
CONECT   74   58
CONECT   75   61
CONECT   76   91
CONECT   77   96
CONECT   80   89   90
CONECT   82   92
CONECT   83   93
CONECT   84   94
CONECT   85   95
CONECT   87   88
CONECT   88   87
CONECT   89   80
CONECT   90   80
CONECT   91   76
CONECT   92   82
CONECT   93   83
CONECT   94   84
CONECT   95   85
CONECT   96   77
CONECT   97  108
CONECT   98  109
CONECT  101  110
CONECT  102  105
CONECT  103  104  106  107
CONECT  104  103
CONECT  105  102
CONECT  106  103
CONECT  107  103
CONECT  108   97
CONECT  109   98
CONECT  110  101
CONECT  111  119
CONECT  112  120
CONECT  115  116  117  118
CONECT  116  115
CONECT  117  115
CONECT  118  115
CONECT  119  111
CONECT  120  112
CONECT  121  127
CONECT  122  125  126
CONECT  125  122
CONECT  126  122
CONECT  127  121
CONECT  128  134
CONECT  129  132  133
CONECT  132  129
CONECT  133  129
CONECT  134  128
CONECT  135  150
CONECT  136  155
CONECT  139  148  149
CONECT  141  151
CONECT  142  152
CONECT  143  153
CONECT  144  154
CONECT  146  147
CONECT  147  146
CONECT  148  139
CONECT  149  139
CONECT  150  135
CONECT  151  141
CONECT  152  142
CONECT  153  143
CONECT  154  144
CONECT  155  136
CONECT  156  169
CONECT  157  175
CONECT  160  167  168
CONECT  162  170
CONECT  163  171
CONECT  164  172
CONECT  165  173
CONECT  166  174
CONECT  167  160
CONECT  168  160
CONECT  169  156
CONECT  170  162
CONECT  171  163
CONECT  172  164
CONECT  173  165
CONECT  174  166
CONECT  175  157
CONECT  176  195
CONECT  177  199
CONECT  180  189  190
CONECT  181  191  192
CONECT  182  193  194
CONECT  183  196
CONECT  185  187  197
CONECT  186  188  198
CONECT  187  185
CONECT  188  186
CONECT  189  180
CONECT  190  180
CONECT  191  181
CONECT  192  181
CONECT  193  182
CONECT  194  182
CONECT  195  176
CONECT  196  183
CONECT  197  185
CONECT  198  186
CONECT  199  177
CONECT  200  214
CONECT  201  216
CONECT  204  210  211
CONECT  205  212  213
CONECT  208  209  215
CONECT  209  208
CONECT  210  204
CONECT  211  204
CONECT  212  205
CONECT  213  205
CONECT  214  200
CONECT  215  208
CONECT  216  201
CONECT  217  226
CONECT  218  227
CONECT  221  224  225
CONECT  222  223
CONECT  223  222
CONECT  224  221
CONECT  225  221
CONECT  226  217
CONECT  227  218
CONECT  228  244
CONECT  229  245
CONECT  232  238  239
CONECT  233  246
CONECT  234  236  240  241
CONECT  235  237  242  243
CONECT  236  234
CONECT  237  235
CONECT  238  232
CONECT  239  232
CONECT  240  234
CONECT  241  234
CONECT  242  235
CONECT  243  235
CONECT  244  228
CONECT  245  229
CONECT  246  233
CONECT  247  256
CONECT  248  257
CONECT  251  254  255
CONECT  252  253
CONECT  253  252
CONECT  254  251
CONECT  255  251
CONECT  256  247
CONECT  257  248
CONECT  258  273
CONECT  259  278
CONECT  262  271  272
CONECT  264  274
CONECT  265  275
CONECT  266  276
CONECT  267  277
CONECT  269  270
CONECT  270  269
CONECT  271  262
CONECT  272  262
CONECT  273  258
CONECT  274  264
CONECT  275  265
CONECT  276  266
CONECT  277  267
CONECT  278  259
CONECT  279  295
CONECT  280  296
CONECT  283  289  290
CONECT  284  297
CONECT  285  287  291  292
CONECT  286  288  293  294
CONECT  287  285
CONECT  288  286
CONECT  289  283
CONECT  290  283
CONECT  291  285
CONECT  292  285
CONECT  293  286
CONECT  294  286
CONECT  295  279
CONECT  296  280
CONECT  297  284
CONECT  298  311
CONECT  299  312
CONECT  302  307  308
CONECT  303  309  310
CONECT  307  302
CONECT  308  302
CONECT  309  303
CONECT  310  303
CONECT  311  298
CONECT  312  299
CONECT  313  321
CONECT  314  322
CONECT  317  318  319  320
CONECT  318  317
CONECT  319  317
CONECT  320  317
CONECT  321  313
CONECT  322  314
CONECT  323  338
CONECT  324  343
CONECT  327  336  337
CONECT  329  339
CONECT  330  340
CONECT  331  341
CONECT  332  342
CONECT  334  335
CONECT  335  334
CONECT  336  327
CONECT  337  327
CONECT  338  323
CONECT  339  329
CONECT  340  330
CONECT  341  331
CONECT  342  332
CONECT  343  324
CONECT  344  355
CONECT  345  357
CONECT  348  353  354
CONECT  351  352  356
CONECT  352  351
CONECT  353  348
CONECT  354  348
CONECT  355  344
CONECT  356  351
CONECT  357  345
CONECT  359  371
CONECT  362  365  366
CONECT  363  367  368
CONECT  364  369  370
CONECT  365  362
CONECT  366  362
CONECT  367  363
CONECT  368  363
CONECT  369  364
CONECT  370  364
CONECT  371  359
CONECT  372  381
CONECT  373  382
CONECT  376  379  380
CONECT  377  378
CONECT  378  377
CONECT  379  376
CONECT  380  376
CONECT  381  372
CONECT  382  373
CONECT  383  393
CONECT  384  394
CONECT  387  391  392
CONECT  391  387
CONECT  392  387
CONECT  393  383
CONECT  394  384
CONECT  395  401
CONECT  396  399  400
CONECT  399  396
CONECT  400  396
CONECT  401  395
CONECT  402  413
CONECT  403  414
CONECT  406  415
CONECT  407  410
CONECT  408  409  411  412
CONECT  409  408
CONECT  410  407
CONECT  411  408
CONECT  412  408
CONECT  413  402
CONECT  414  403
CONECT  415  406
CONECT  416  432
CONECT  417  439
CONECT  420  430  431
CONECT  422  433
CONECT  424  434
CONECT  426  435
CONECT  427  436
CONECT  428  437
CONECT  429  438
CONECT  430  420
CONECT  431  420
CONECT  432  416
CONECT  433  422
CONECT  434  424
CONECT  435  426
CONECT  436  427
CONECT  437  428
CONECT  438  429
CONECT  439  417
CONECT  440  456
CONECT  441  457
CONECT  444  450  451
CONECT  445  458
CONECT  446  448  452  453
CONECT  447  449  454  455
CONECT  448  446
CONECT  449  447
CONECT  450  444
CONECT  451  444
CONECT  452  446
CONECT  453  446
CONECT  454  447
CONECT  455  447
CONECT  456  440
CONECT  457  441
CONECT  458  445
CONECT  459  478
CONECT  460  482
CONECT  463  472  473
CONECT  464  474  475
CONECT  465  476  477
CONECT  466  479
CONECT  468  470  480
CONECT  469  471  481
CONECT  470  468
CONECT  471  469
CONECT  472  463
CONECT  473  463
CONECT  474  464
CONECT  475  464
CONECT  476  465
CONECT  477  465
CONECT  478  459
CONECT  479  466
CONECT  480  468
CONECT  481  469
CONECT  482  460
CONECT  483  499
CONECT  484  500
CONECT  487  493  494
CONECT  488  501
CONECT  489  491  495  496
CONECT  490  492  497  498
CONECT  491  489
CONECT  492  490
CONECT  493  487
CONECT  494  487
CONECT  495  489
CONECT  496  489
CONECT  497  490
CONECT  498  490
CONECT  499  483
CONECT  500  484
CONECT  501  488
CONECT  502  510
CONECT  503  511
CONECT  506  507  508  509
CONECT  507  506
CONECT  508  506
CONECT  509  506
CONECT  510  502
CONECT  511  503
CONECT  512  522
CONECT  513  523
CONECT  516  520  521
CONECT  520  516
CONECT  521  516
CONECT  522  512
CONECT  523  513
CONECT  524  540
CONECT  525  541
CONECT  528  534  535
CONECT  529  542
CONECT  530  532  536  537
CONECT  531  533  538  539
CONECT  532  530
CONECT  533  531
CONECT  534  528
CONECT  535  528
CONECT  536  530
CONECT  537  530
CONECT  538  531
CONECT  539  531
CONECT  540  524
CONECT  541  525
CONECT  542  529
CONECT  543  557
CONECT  544  559
CONECT  547  553  554
CONECT  548  555  556
CONECT  551  552  558
CONECT  552  551
CONECT  553  547
CONECT  554  547
CONECT  555  548
CONECT  556  548
CONECT  557  543
CONECT  558  551
CONECT  559  544
CONECT  560  573
CONECT  561  574
CONECT  564  575
CONECT  565  567  569  570
CONECT  566  568  571  572
CONECT  567  565
CONECT  568  566
CONECT  569  565
CONECT  570  565
CONECT  571  566
CONECT  572  566
CONECT  573  560
CONECT  574  561
CONECT  575  564
CONECT  577  589
CONECT  580  583  584
CONECT  581  585  586
CONECT  582  587  588
CONECT  583  580
CONECT  584  580
CONECT  585  581
CONECT  586  581
CONECT  587  582
CONECT  588  582
CONECT  589  577
CONECT  590  609
CONECT  591  613
CONECT  594  603  604
CONECT  595  605  606
CONECT  596  607  608
CONECT  597  610
CONECT  599  601  611
CONECT  600  602  612
CONECT  601  599
CONECT  602  600
CONECT  603  594
CONECT  604  594
CONECT  605  595
CONECT  606  595
CONECT  607  596
CONECT  608  596
CONECT  609  590
CONECT  610  597
CONECT  611  599
CONECT  612  600
CONECT  613  591
CONECT  614  623
CONECT  615  624
CONECT  618  621  622
CONECT  619  620
CONECT  620  619
CONECT  621  618
CONECT  622  618
CONECT  623  614
CONECT  624  615
CONECT  625  631
CONECT  626  629  630
CONECT  629  626
CONECT  630  626
CONECT  631  625
CONECT  632  648
CONECT  633  649
CONECT  636  642  643
CONECT  637  650
CONECT  638  640  644  645
CONECT  639  641  646  647
CONECT  640  638
CONECT  641  639
CONECT  642  636
CONECT  643  636
CONECT  644  638
CONECT  645  638
CONECT  646  639
CONECT  647  639
CONECT  648  632
CONECT  649  633
CONECT  650  637
CONECT  651  659
CONECT  652  660
CONECT  655  656  657  658
CONECT  656  655
CONECT  657  655
CONECT  658  655
CONECT  659  651
CONECT  660  652
CONECT  661  667
CONECT  662  665  666
CONECT  665  662
CONECT  666  662
CONECT  667  661
CONECT  668  677
CONECT  669  678
CONECT  672  675  676
CONECT  673  674
CONECT  674  673
CONECT  675  672
CONECT  676  672
CONECT  677  668
CONECT  678  669
CONECT  679  692
CONECT  680  693
CONECT  683  694
CONECT  684  686  688  689
CONECT  685  687  690  691
CONECT  686  684
CONECT  687  685
CONECT  688  684
CONECT  689  684
CONECT  690  685
CONECT  691  685
CONECT  692  679
CONECT  693  680
CONECT  694  683
CONECT  695  708
CONECT  696  709
CONECT  699  710
CONECT  700  702  704  705
CONECT  701  703  706  707
CONECT  702  700
CONECT  703  701
CONECT  704  700
CONECT  705  700
CONECT  706  701
CONECT  707  701
CONECT  708  695
CONECT  709  696
CONECT  710  699
CONECT  711  717
CONECT  712  715  716
CONECT  715  712
CONECT  716  712
CONECT  717  711
CONECT  718  724
CONECT  719  722  723
CONECT  722  719
CONECT  723  719
CONECT  724  718
CONECT  725  741
CONECT  726  742
CONECT  729  735  736
CONECT  730  743
CONECT  731  733  737  738
CONECT  732  734  739  740
CONECT  733  731
CONECT  734  732
CONECT  735  729
CONECT  736  729
CONECT  737  731
CONECT  738  731
CONECT  739  732
CONECT  740  732
CONECT  741  725
CONECT  742  726
CONECT  743  730
CONECT  744  760
CONECT  745  761
CONECT  748  754  755
CONECT  749  762
CONECT  750  752  756  757
CONECT  751  753  758  759
CONECT  752  750
CONECT  753  751
CONECT  754  748
CONECT  755  748
CONECT  756  750
CONECT  757  750
CONECT  758  751
CONECT  759  751
CONECT  760  744
CONECT  761  745
CONECT  762  749
CONECT  763  778
CONECT  764  783
CONECT  767  776  777
CONECT  769  779
CONECT  770  780
CONECT  771  781
CONECT  772  782
CONECT  774  775
CONECT  775  774
CONECT  776  767
CONECT  777  767
CONECT  778  763
CONECT  779  769
CONECT  780  770
CONECT  781  771
CONECT  782  772
CONECT  783  764
CONECT  784  792
CONECT  785  793
CONECT  788  789  790  791
CONECT  789  788
CONECT  790  788
CONECT  791  788
CONECT  792  784
CONECT  793  785
CONECT  794  807
CONECT  795  808
CONECT  798  809
CONECT  799  801  803  804
CONECT  800  802  805  806
CONECT  801  799
CONECT  802  800
CONECT  803  799
CONECT  804  799
CONECT  805  800
CONECT  806  800
CONECT  807  794
CONECT  808  795
CONECT  809  798
CONECT  810  816
CONECT  811  814  815
CONECT  814  811
CONECT  815  811
CONECT  816  810
CONECT  817  823
CONECT  818  821  822
CONECT  821  818
CONECT  822  818
CONECT  823  817
CONECT  824  843
CONECT  825  847
CONECT  828  837  838
CONECT  829  839  840
CONECT  830  841  842
CONECT  831  844
CONECT  833  835  845
CONECT  834  836  846
CONECT  835  833
CONECT  836  834
CONECT  837  828
CONECT  838  828
CONECT  839  829
CONECT  840  829
CONECT  841  830
CONECT  842  830
CONECT  843  824
CONECT  844  831
CONECT  845  833
CONECT  846  834
CONECT  847  825
CONECT  848  859
CONECT  849  861
CONECT  852  857  858
CONECT  855  856  860
CONECT  856  855
CONECT  857  852
CONECT  858  852
CONECT  859  848
CONECT  860  855
CONECT  861  849
CONECT  862  873
CONECT  863  875
CONECT  866  871  872
CONECT  869  870  874
CONECT  870  869
CONECT  871  866
CONECT  872  866
CONECT  873  862
CONECT  874  869
CONECT  875  863
CONECT  876  885
CONECT  877  886
CONECT  880  883  884
CONECT  881  882
CONECT  882  881
CONECT  883  880
CONECT  884  880
CONECT  885  876
CONECT  886  877
CONECT  888  900
CONECT  891  894  895
CONECT  892  896  897
CONECT  893  898  899
CONECT  894  891
CONECT  895  891
CONECT  896  892
CONECT  897  892
CONECT  898  893
CONECT  899  893
CONECT  900  888
CONECT  901  911
CONECT  902  912
CONECT  905  909  910
CONECT  909  905
CONECT  910  905
CONECT  911  901
CONECT  912  902
CONECT  913  919
CONECT  914  917  918
CONECT  917  914
CONECT  918  914
CONECT  919  913
CONECT  920  931
CONECT  921  933
CONECT  924  929  930
CONECT  927  928  932
CONECT  928  927
CONECT  929  924
CONECT  930  924
CONECT  931  920
CONECT  932  927
CONECT  933  921
CONECT  934  945
CONECT  935  946
CONECT  938  947
CONECT  939  942
CONECT  940  941  943  944
CONECT  941  940
CONECT  942  939
CONECT  943  940
CONECT  944  940
CONECT  945  934
CONECT  946  935
CONECT  947  938
CONECT  948  958
CONECT  949  959
CONECT  952  956  957
CONECT  956  952
CONECT  957  952
CONECT  958  948
CONECT  959  949
CONECT  960  969
CONECT  961  970
CONECT  964  967  968
CONECT  965  966
CONECT  966  965
CONECT  967  964
CONECT  968  964
CONECT  969  960
CONECT  970  961
CONECT  971  980
CONECT  972  981
CONECT  975  978  979
CONECT  976  977
CONECT  977  976
CONECT  978  975
CONECT  979  975
CONECT  980  971
CONECT  981  972
CONECT  982  990
CONECT  983  991
CONECT  986  987  988  989
CONECT  987  986
CONECT  988  986
CONECT  989  986
CONECT  990  982
CONECT  991  983
CONECT  992 1008
CONECT  993 1009
CONECT  996 1002 1003
CONECT  997 1010
CONECT  998 1000 1004 1005
CONECT  999 1001 1006 1007
CONECT 1000  998
CONECT 1001  999
CONECT 1002  996
CONECT 1003  996
CONECT 1004  998
CONECT 1005  998
CONECT 1006  999
CONECT 1007  999
CONECT 1008  992
CONECT 1009  993
CONECT 1010  997
CONECT 1011 1021
CONECT 1012 1022
CONECT 1015 1019 1020
CONECT 1019 1015
CONECT 1020 1015
CONECT 1021 1011
CONECT 1022 1012
CONECT 1023 1032
CONECT 1024 1033
CONECT 1027 1030 1031
CONECT 1028 1029
CONECT 1029 1028
CONECT 1030 1027
CONECT 1031 1027
CONECT 1032 1023
CONECT 1033 1024
CONECT 1034 1049
CONECT 1035 1054
CONECT 1038 1047 1048
CONECT 1040 1050
CONECT 1041 1051
CONECT 1042 1052
CONECT 1043 1053
CONECT 1045 1046
CONECT 1046 1045
CONECT 1047 1038
CONECT 1048 1038
CONECT 1049 1034
CONECT 1050 1040
CONECT 1051 1041
CONECT 1052 1042
CONECT 1053 1043
CONECT 1054 1035
CONECT 1055 1066
CONECT 1056 1068
CONECT 1059 1064 1065
CONECT 1062 1063 1067
CONECT 1063 1062
CONECT 1064 1059
CONECT 1065 1059
CONECT 1066 1055
CONECT 1067 1062
CONECT 1068 1056
CONECT 1070 1082
CONECT 1073 1076 1077
CONECT 1074 1078 1079
CONECT 1075 1080 1081
CONECT 1076 1073
CONECT 1077 1073
CONECT 1078 1074
CONECT 1079 1074
CONECT 1080 1075
CONECT 1081 1075
CONECT 1082 1070
CONECT 1083 1098
CONECT 1084 1099
CONECT 1087 1092 1093
CONECT 1088 1094 1095
CONECT 1090 1091 1096 1097
CONECT 1091 1090
CONECT 1092 1087
CONECT 1093 1087
CONECT 1094 1088
CONECT 1095 1088
CONECT 1096 1090
CONECT 1097 1090
CONECT 1098 1083
CONECT 1099 1084
CONECT 1100 1111
CONECT 1101 1112
CONECT 1104 1113
CONECT 1105 1108
CONECT 1106 1107 1109 1110
CONECT 1107 1106
CONECT 1108 1105
CONECT 1109 1106
CONECT 1110 1106
CONECT 1111 1100
CONECT 1112 1101
CONECT 1113 1104
CONECT 1114 1125
CONECT 1115 1127
CONECT 1118 1123 1124
CONECT 1121 1122 1126
CONECT 1122 1121
CONECT 1123 1118
CONECT 1124 1118
CONECT 1125 1114
CONECT 1126 1121
CONECT 1127 1115
CONECT 1128 1142
CONECT 1129 1144
CONECT 1132 1138 1139
CONECT 1133 1140 1141
CONECT 1136 1137 1143
CONECT 1137 1136
CONECT 1138 1132
CONECT 1139 1132
CONECT 1140 1133
CONECT 1141 1133
CONECT 1142 1128
CONECT 1143 1136
CONECT 1144 1129
CONECT 1145 1161
CONECT 1146 1168
CONECT 1149 1159 1160
CONECT 1151 1162
CONECT 1153 1163
CONECT 1155 1164
CONECT 1156 1165
CONECT 1157 1166
CONECT 1158 1167
CONECT 1159 1149
CONECT 1160 1149
CONECT 1161 1145
CONECT 1162 1151
CONECT 1163 1153
CONECT 1164 1155
CONECT 1165 1156
CONECT 1166 1157
CONECT 1167 1158
CONECT 1168 1146
CONECT 1169 1178
CONECT 1170 1179
CONECT 1173 1176 1177
CONECT 1174 1175
CONECT 1175 1174
CONECT 1176 1173
CONECT 1177 1173
CONECT 1178 1169
CONECT 1179 1170
CONECT 1181 1193
CONECT 1184 1187 1188
CONECT 1185 1189 1190
CONECT 1186 1191 1192
CONECT 1187 1184
CONECT 1188 1184
CONECT 1189 1185
CONECT 1190 1185
CONECT 1191 1186
CONECT 1192 1186
CONECT 1193 1181
CONECT 1194 1203
CONECT 1195 1204
CONECT 1198 1201 1202
CONECT 1199 1200
CONECT 1200 1199
CONECT 1201 1198
CONECT 1202 1198
CONECT 1203 1194
CONECT 1204 1195
CONECT 1205 1213
CONECT 1206 1214
CONECT 1209 1210 1211 1212
CONECT 1210 1209
CONECT 1211 1209
CONECT 1212 1209
CONECT 1213 1205
CONECT 1214 1206
CONECT 1216 1228
CONECT 1219 1222 1223
CONECT 1220 1224 1225
CONECT 1221 1226 1227
CONECT 1222 1219
CONECT 1223 1219
CONECT 1224 1220
CONECT 1225 1220
CONECT 1226 1221
CONECT 1227 1221
CONECT 1228 1216
CONECT 1229 1244
CONECT 1230 1245
CONECT 1233 1238 1239
CONECT 1234 1240 1241
CONECT 1236 1237 1242 1243
CONECT 1237 1236
CONECT 1238 1233
CONECT 1239 1233
CONECT 1240 1234
CONECT 1241 1234
CONECT 1242 1236
CONECT 1243 1236
CONECT 1244 1229
CONECT 1245 1230
CONECT 1246 1255
CONECT 1247 1256
CONECT 1250 1253 1254
CONECT 1251 1252
CONECT 1252 1251
CONECT 1253 1250
CONECT 1254 1250
CONECT 1255 1246
CONECT 1256 1247
CONECT 1257 1270
CONECT 1258 1271
CONECT 1261 1272
CONECT 1262 1264 1266 1267
CONECT 1263 1265 1268 1269
CONECT 1264 1262
CONECT 1265 1263
CONECT 1266 1262
CONECT 1267 1262
CONECT 1268 1263
CONECT 1269 1263
CONECT 1270 1257
CONECT 1271 1258
CONECT 1272 1261
CONECT 1274 1286
CONECT 1277 1280 1281
CONECT 1278 1282 1283
CONECT 1279 1284 1285
CONECT 1280 1277
CONECT 1281 1277
CONECT 1282 1278
CONECT 1283 1278
CONECT 1284 1279
CONECT 1285 1279
CONECT 1286 1274
CONECT 1287 1306
CONECT 1288 1310
CONECT 1291 1300 1301
CONECT 1292 1302 1303
CONECT 1293 1304 1305
CONECT 1294 1307
CONECT 1296 1298 1308
CONECT 1297 1299 1309
CONECT 1298 1296
CONECT 1299 1297
CONECT 1300 1291
CONECT 1301 1291
CONECT 1302 1292
CONECT 1303 1292
CONECT 1304 1293
CONECT 1305 1293
CONECT 1306 1287
CONECT 1307 1294
CONECT 1308 1296
CONECT 1309 1297
CONECT 1310 1288
CONECT 1311 1322
CONECT 1312 1324
CONECT 1315 1320 1321
CONECT 1318 1319 1323
CONECT 1319 1318
CONECT 1320 1315
CONECT 1321 1315
CONECT 1322 1311
CONECT 1323 1318
CONECT 1324 1312
CONECT 1325 1344
CONECT 1326 1348
CONECT 1329 1338 1339
CONECT 1330 1340 1341
CONECT 1331 1342 1343
CONECT 1332 1345
CONECT 1334 1336 1346
CONECT 1335 1337 1347
CONECT 1336 1334
CONECT 1337 1335
CONECT 1338 1329
CONECT 1339 1329
CONECT 1340 1330
CONECT 1341 1330
CONECT 1342 1331
CONECT 1343 1331
CONECT 1344 1325
CONECT 1345 1332
CONECT 1346 1334
CONECT 1347 1335
CONECT 1348 1326
CONECT 1349 1365
CONECT 1350 1366
CONECT 1353 1367
CONECT 1354 1359 1360
CONECT 1355 1357 1361 1362
CONECT 1356 1358 1363 1364
CONECT 1357 1355
CONECT 1358 1356
CONECT 1359 1354
CONECT 1360 1354
CONECT 1361 1355
CONECT 1362 1355
CONECT 1363 1356
CONECT 1364 1356
CONECT 1365 1349
CONECT 1366 1350
CONECT 1367 1353
CONECT 1368 1374
CONECT 1369 1372 1373
CONECT 1372 1369
CONECT 1373 1369
CONECT 1374 1368
CONECT 1375 1388
CONECT 1376 1389
CONECT 1379 1390
CONECT 1380 1382 1384 1385
CONECT 1381 1383 1386 1387
CONECT 1382 1380
CONECT 1383 1381
CONECT 1384 1380
CONECT 1385 1380
CONECT 1386 1381
CONECT 1387 1381
CONECT 1388 1375
CONECT 1389 1376
CONECT 1390 1379
CONECT 1391 1397
CONECT 1392 1395 1396
CONECT 1395 1392
CONECT 1396 1392
CONECT 1397 1391
CONECT 1398 1411
CONECT 1399 1412
CONECT 1402 1413
CONECT 1403 1405 1407 1408
CONECT 1404 1406 1409 1410
CONECT 1405 1403
CONECT 1406 1404
CONECT 1407 1403
CONECT 1408 1403
CONECT 1409 1404
CONECT 1410 1404
CONECT 1411 1398
CONECT 1412 1399
CONECT 1413 1402
CONECT 1414 1430
CONECT 1415 1431
CONECT 1418 1432
CONECT 1419 1424 1425
CONECT 1420 1422 1426 1427
CONECT 1421 1423 1428 1429
CONECT 1422 1420
CONECT 1423 1421
CONECT 1424 1419
CONECT 1425 1419
CONECT 1426 1420
CONECT 1427 1420
CONECT 1428 1421
CONECT 1429 1421
CONECT 1430 1414
CONECT 1431 1415
CONECT 1432 1418
CONECT 1433 1443
CONECT 1434 1444
CONECT 1437 1441 1442
CONECT 1441 1437
CONECT 1442 1437
CONECT 1443 1433
CONECT 1444 1434
CONECT 1445 1451
CONECT 1446 1449 1450
CONECT 1449 1446
CONECT 1450 1446
CONECT 1451 1445
CONECT 1452 1464
CONECT 1453 1468
CONECT 1456 1462 1463
CONECT 1459 1465
CONECT 1460 1466
CONECT 1461 1467
CONECT 1462 1456
CONECT 1463 1456
CONECT 1464 1452
CONECT 1465 1459
CONECT 1466 1460
CONECT 1467 1461
CONECT 1468 1453
CONECT 1469 1485
CONECT 1470 1486
CONECT 1473 1487
CONECT 1474 1479 1480
CONECT 1475 1477 1481 1482
CONECT 1476 1478 1483 1484
CONECT 1477 1475
CONECT 1478 1476
CONECT 1479 1474
CONECT 1480 1474
CONECT 1481 1475
CONECT 1482 1475
CONECT 1483 1476
CONECT 1484 1476
CONECT 1485 1469
CONECT 1486 1470
CONECT 1487 1473
CONECT 1488 1503
CONECT 1489 1508
CONECT 1492 1501 1502
CONECT 1494 1504
CONECT 1495 1505
CONECT 1496 1506
CONECT 1497 1507
CONECT 1499 1500
CONECT 1500 1499
CONECT 1501 1492
CONECT 1502 1492
CONECT 1503 1488
CONECT 1504 1494
CONECT 1505 1495
CONECT 1506 1496
CONECT 1507 1497
CONECT 1508 1489
CONECT 1509 1517
CONECT 1510 1518
CONECT 1513 1514 1515 1516
CONECT 1514 1513
CONECT 1515 1513
CONECT 1516 1513
CONECT 1517 1509
CONECT 1518 1510
CONECT 1519 1532
CONECT 1520 1533
CONECT 1523 1534
CONECT 1524 1526 1528 1529
CONECT 1525 1527 1530 1531
CONECT 1526 1524
CONECT 1527 1525
CONECT 1528 1524
CONECT 1529 1524
CONECT 1530 1525
CONECT 1531 1525
CONECT 1532 1519
CONECT 1533 1520
CONECT 1534 1523
CONECT 1535 1541
CONECT 1536 1539 1540
CONECT 1539 1536
CONECT 1540 1536
CONECT 1541 1535
CONECT 1542 1548
CONECT 1543 1546 1547
CONECT 1546 1543
CONECT 1547 1543
CONECT 1548 1542
CONECT 1549 1558
CONECT 1550 1559
CONECT 1553 1556 1557
CONECT 1554 1555
CONECT 1555 1554
CONECT 1556 1553
CONECT 1557 1553
CONECT 1558 1549
CONECT 1559 1550
CONECT 1560 1572
CONECT 1561 1576
CONECT 1564 1570 1571
CONECT 1567 1573
CONECT 1568 1574
CONECT 1569 1575
CONECT 1570 1564
CONECT 1571 1564
CONECT 1572 1560
CONECT 1573 1567
CONECT 1574 1568
CONECT 1575 1569
CONECT 1576 1561
CONECT 1577 1583
CONECT 1578 1581 1582
CONECT 1581 1578
CONECT 1582 1578
CONECT 1583 1577
CONECT 1584 1593
CONECT 1585 1594
CONECT 1588 1591 1592
CONECT 1589 1590
CONECT 1590 1589
CONECT 1591 1588
CONECT 1592 1588
CONECT 1593 1584
CONECT 1594 1585
CONECT 1595 1611
CONECT 1596 1612
CONECT 1599 1613
CONECT 1600 1605 1606
CONECT 1601 1603 1607 1608
CONECT 1602 1604 1609 1610
CONECT 1603 1601
CONECT 1604 1602
CONECT 1605 1600
CONECT 1606 1600
CONECT 1607 1601
CONECT 1608 1601
CONECT 1609 1602
CONECT 1610 1602
CONECT 1611 1595
CONECT 1612 1596
CONECT 1613 1599
CONECT 1614 1626
CONECT 1615 1630
CONECT 1618 1624 1625
CONECT 1621 1627
CONECT 1622 1628
CONECT 1623 1629
CONECT 1624 1618
CONECT 1625 1618
CONECT 1626 1614
CONECT 1627 1621
CONECT 1628 1622
CONECT 1629 1623
CONECT 1630 1615
CONECT 1631 1643
CONECT 1632 1647
CONECT 1635 1641 1642
CONECT 1638 1644
CONECT 1639 1645
CONECT 1640 1646
CONECT 1641 1635
CONECT 1642 1635
CONECT 1643 1631
CONECT 1644 1638
CONECT 1645 1639
CONECT 1646 1640
CONECT 1647 1632
CONECT 1648 1659
CONECT 1649 1661
CONECT 1652 1657 1658
CONECT 1655 1656 1660
CONECT 1656 1655
CONECT 1657 1652
CONECT 1658 1652
CONECT 1659 1648
CONECT 1660 1655
CONECT 1661 1649
CONECT 1662 1671
CONECT 1663 1672
CONECT 1666 1669 1670
CONECT 1667 1668
CONECT 1668 1667
CONECT 1669 1666
CONECT 1670 1666
CONECT 1671 1662
CONECT 1672 1663
CONECT 1673 1686
CONECT 1674 1687
CONECT 1677 1688
CONECT 1678 1680 1682 1683
CONECT 1679 1681 1684 1685
CONECT 1680 1678
CONECT 1681 1679
CONECT 1682 1678
CONECT 1683 1678
CONECT 1684 1679
CONECT 1685 1679
CONECT 1686 1673
CONECT 1687 1674
CONECT 1688 1677
CONECT 1689 1702
CONECT 1690 1703
CONECT 1693 1698 1699
CONECT 1694 1700 1701
CONECT 1698 1693
CONECT 1699 1693
CONECT 1700 1694
CONECT 1701 1694
CONECT 1702 1689
CONECT 1703 1690
CONECT 1704 1723
CONECT 1705 1727
CONECT 1708 1717 1718
CONECT 1709 1719 1720
CONECT 1710 1721 1722
CONECT 1711 1724
CONECT 1713 1715 1725
CONECT 1714 1716 1726
CONECT 1715 1713
CONECT 1716 1714
CONECT 1717 1708
CONECT 1718 1708
CONECT 1719 1709
CONECT 1720 1709
CONECT 1721 1710
CONECT 1722 1710
CONECT 1723 1704
CONECT 1724 1711
CONECT 1725 1713
CONECT 1726 1714
CONECT 1727 1705
CONECT 1728 1743
CONECT 1729 1748
CONECT 1732 1741 1742
CONECT 1734 1744
CONECT 1735 1745
CONECT 1736 1746
CONECT 1737 1747
CONECT 1739 1740
CONECT 1740 1739
CONECT 1741 1732
CONECT 1742 1732
CONECT 1743 1728
CONECT 1744 1734
CONECT 1745 1735
CONECT 1746 1736
CONECT 1747 1737
CONECT 1748 1729
CONECT 1749 1762
CONECT 1750 1763
CONECT 1753 1758 1759
CONECT 1754 1760 1761
CONECT 1758 1753
CONECT 1759 1753
CONECT 1760 1754
CONECT 1761 1754
CONECT 1762 1749
CONECT 1763 1750
CONECT 1765 1777
CONECT 1768 1771 1772
CONECT 1769 1773 1774
CONECT 1770 1775 1776
CONECT 1771 1768
CONECT 1772 1768
CONECT 1773 1769
CONECT 1774 1769
CONECT 1775 1770
CONECT 1776 1770
CONECT 1777 1765
CONECT 1778 1789
CONECT 1779 1790
CONECT 1782 1787 1788
CONECT 1783 1791 1792
CONECT 1787 1782
CONECT 1788 1782
CONECT 1789 1778
CONECT 1790 1779
CONECT 1791 1783
CONECT 1792 1783
CONECT 1793 1806
CONECT 1794 1807
CONECT 1797 1804 1805
CONECT 1798 1808 1809
CONECT 1799 1810 1811
CONECT 1800 1812
CONECT 1802 1813 1814
CONECT 1803 1815 1816
CONECT 1804 1797
CONECT 1805 1797
CONECT 1806 1793
CONECT 1807 1794
CONECT 1808 1798
CONECT 1809 1798
CONECT 1810 1799
CONECT 1811 1799
CONECT 1812 1800
CONECT 1813 1802
CONECT 1814 1802
CONECT 1815 1803
CONECT 1816 1803
CONECT 1817 1827
CONECT 1818 1828
CONECT 1821 1825 1826
CONECT 1825 1821
CONECT 1826 1821
CONECT 1827 1817
CONECT 1828 1818
CONECT 1829 1842
CONECT 1830 1843
CONECT 1833 1838 1839
CONECT 1834 1840 1841
CONECT 1838 1833
CONECT 1839 1833
CONECT 1840 1834
CONECT 1841 1834
CONECT 1842 1829
CONECT 1843 1830
CONECT 1844 1860
CONECT 1845 1867
CONECT 1848 1858 1859
CONECT 1850 1861
CONECT 1852 1862
CONECT 1854 1863
CONECT 1855 1864
CONECT 1856 1865
CONECT 1857 1866
CONECT 1858 1848
CONECT 1859 1848
CONECT 1860 1844
CONECT 1861 1850
CONECT 1862 1852
CONECT 1863 1854
CONECT 1864 1855
CONECT 1865 1856
CONECT 1866 1857
CONECT 1867 1845
CONECT 1868 1880
CONECT 1869 1884
CONECT 1872 1878 1879
CONECT 1875 1881
CONECT 1876 1882
CONECT 1877 1883
CONECT 1878 1872
CONECT 1879 1872
CONECT 1880 1868
CONECT 1881 1875
CONECT 1882 1876
CONECT 1883 1877
CONECT 1884 1869
CONECT 1885 1901
CONECT 1886 1902
CONECT 1889 1895 1896
CONECT 1890 1903
CONECT 1891 1893 1897 1898
CONECT 1892 1894 1899 1900
CONECT 1893 1891
CONECT 1894 1892
CONECT 1895 1889
CONECT 1896 1889
CONECT 1897 1891
CONECT 1898 1891
CONECT 1899 1892
CONECT 1900 1892
CONECT 1901 1885
CONECT 1902 1886
CONECT 1903 1890
CONECT 1904 1917
CONECT 1905 1918
CONECT 1908 1919
CONECT 1909 1911 1913 1914
CONECT 1910 1912 1915 1916
CONECT 1911 1909
CONECT 1912 1910
CONECT 1913 1909
CONECT 1914 1909
CONECT 1915 1910
CONECT 1916 1910
CONECT 1917 1904
CONECT 1918 1905
CONECT 1919 1908
CONECT 1920 1928
CONECT 1921 1929
CONECT 1924 1925 1926 1927
CONECT 1925 1924
CONECT 1926 1924
CONECT 1927 1924
CONECT 1928 1920
CONECT 1929 1921
CONECT 1931 1943
CONECT 1934 1937 1938
CONECT 1935 1939 1940
CONECT 1936 1941 1942
CONECT 1937 1934
CONECT 1938 1934
CONECT 1939 1935
CONECT 1940 1935
CONECT 1941 1936
CONECT 1942 1936
CONECT 1943 1931
CONECT 1944 1959
CONECT 1945 1960
CONECT 1948 1953 1954
CONECT 1949 1955 1956
CONECT 1951 1952 1957 1958
CONECT 1952 1951
CONECT 1953 1948
CONECT 1954 1948
CONECT 1955 1949
CONECT 1956 1949
CONECT 1957 1951
CONECT 1958 1951
CONECT 1959 1944
CONECT 1960 1945
CONECT 1961 1977
CONECT 1962 1978
CONECT 1965 1971 1972
CONECT 1966 1979
CONECT 1967 1969 1973 1974
CONECT 1968 1970 1975 1976
CONECT 1969 1967
CONECT 1970 1968
CONECT 1971 1965
CONECT 1972 1965
CONECT 1973 1967
CONECT 1974 1967
CONECT 1975 1968
CONECT 1976 1968
CONECT 1977 1961
CONECT 1978 1962
CONECT 1979 1966
CONECT 1980 1991
CONECT 1981 1992
CONECT 1984 1993
CONECT 1985 1988
CONECT 1986 1987 1989 1990
CONECT 1987 1986
CONECT 1988 1985
CONECT 1989 1986
CONECT 1990 1986
CONECT 1991 1980
CONECT 1992 1981
CONECT 1993 1984
CONECT 1994 2013
CONECT 1995 2017
CONECT 1998 2007 2008
CONECT 1999 2009 2010
CONECT 2000 2011 2012
CONECT 2001 2014
CONECT 2003 2005 2015
CONECT 2004 2006 2016
CONECT 2005 2003
CONECT 2006 2004
CONECT 2007 1998
CONECT 2008 1998
CONECT 2009 1999
CONECT 2010 1999
CONECT 2011 2000
CONECT 2012 2000
CONECT 2013 1994
CONECT 2014 2001
CONECT 2015 2003
CONECT 2016 2004
CONECT 2017 1995
CONECT 2018 2037
CONECT 2019 2041
CONECT 2022 2031 2032
CONECT 2023 2033 2034
CONECT 2024 2035 2036
CONECT 2025 2038
CONECT 2027 2029 2039
CONECT 2028 2030 2040
CONECT 2029 2027
CONECT 2030 2028
CONECT 2031 2022
CONECT 2032 2022
CONECT 2033 2023
CONECT 2034 2023
CONECT 2035 2024
CONECT 2036 2024
CONECT 2037 2018
CONECT 2038 2025
CONECT 2039 2027
CONECT 2040 2028
CONECT 2041 2019
CONECT 2042 2058
CONECT 2043 2059
CONECT 2046 2060
CONECT 2047 2052 2053
CONECT 2048 2050 2054 2055
CONECT 2049 2051 2056 2057
CONECT 2050 2048
CONECT 2051 2049
CONECT 2052 2047
CONECT 2053 2047
CONECT 2054 2048
CONECT 2055 2048
CONECT 2056 2049
CONECT 2057 2049
CONECT 2058 2042
CONECT 2059 2043
CONECT 2060 2046
CONECT 2061 2067
CONECT 2062 2065 2066
CONECT 2065 2062
CONECT 2066 2062
CONECT 2067 2061
CONECT 2068 2081
CONECT 2069 2082
CONECT 2072 2083
CONECT 2073 2075 2077 2078
CONECT 2074 2076 2079 2080
CONECT 2075 2073
CONECT 2076 2074
CONECT 2077 2073
CONECT 2078 2073
CONECT 2079 2074
CONECT 2080 2074
CONECT 2081 2068
CONECT 2082 2069
CONECT 2083 2072
CONECT 2084 2090
CONECT 2085 2088 2089
CONECT 2088 2085
CONECT 2089 2085
CONECT 2090 2084
CONECT 2091 2104
CONECT 2092 2105
CONECT 2095 2106
CONECT 2096 2098 2100 2101
CONECT 2097 2099 2102 2103
CONECT 2098 2096
CONECT 2099 2097
CONECT 2100 2096
CONECT 2101 2096
CONECT 2102 2097
CONECT 2103 2097
CONECT 2104 2091
CONECT 2105 2092
CONECT 2106 2095
CONECT 2107 2115
CONECT 2108 2116
CONECT 2111 2112 2113 2114
CONECT 2112 2111
CONECT 2113 2111
CONECT 2114 2111
CONECT 2115 2107
CONECT 2116 2108
CONECT 2117 2130
CONECT 2118 2131
CONECT 2121 2132
CONECT 2122 2124 2126 2127
CONECT 2123 2125 2128 2129
CONECT 2124 2122
CONECT 2125 2123
CONECT 2126 2122
CONECT 2127 2122
CONECT 2128 2123
CONECT 2129 2123
CONECT 2130 2117
CONECT 2131 2118
CONECT 2132 2121
CONECT 2133 2149
CONECT 2134 2150
CONECT 2137 2143 2144
CONECT 2138 2151
CONECT 2139 2141 2145 2146
CONECT 2140 2142 2147 2148
CONECT 2141 2139
CONECT 2142 2140
CONECT 2143 2137
CONECT 2144 2137
CONECT 2145 2139
CONECT 2146 2139
CONECT 2147 2140
CONECT 2148 2140
CONECT 2149 2133
CONECT 2150 2134
CONECT 2151 2138
CONECT 2152 2163
CONECT 2153 2165
CONECT 2156 2161 2162
CONECT 2159 2160 2164
CONECT 2160 2159
CONECT 2161 2156
CONECT 2162 2156
CONECT 2163 2152
CONECT 2164 2159
CONECT 2165 2153
CONECT 2166 2185
CONECT 2167 2189
CONECT 2170 2179 2180
CONECT 2171 2181 2182
CONECT 2172 2183 2184
CONECT 2173 2186
CONECT 2175 2177 2187
CONECT 2176 2178 2188
CONECT 2177 2175
CONECT 2178 2176
CONECT 2179 2170
CONECT 2180 2170
CONECT 2181 2171
CONECT 2182 2171
CONECT 2183 2172
CONECT 2184 2172
CONECT 2185 2166
CONECT 2186 2173
CONECT 2187 2175
CONECT 2188 2176
CONECT 2189 2167
CONECT 2190 2206
CONECT 2191 2207
CONECT 2194 2200 2201
CONECT 2195 2208
CONECT 2196 2198 2202 2203
CONECT 2197 2199 2204 2205
CONECT 2198 2196
CONECT 2199 2197
CONECT 2200 2194
CONECT 2201 2194
CONECT 2202 2196
CONECT 2203 2196
CONECT 2204 2197
CONECT 2205 2197
CONECT 2206 2190
CONECT 2207 2191
CONECT 2208 2195
CONECT 2209 2225
CONECT 2210 2226
CONECT 2213 2219 2220
CONECT 2214 2227
CONECT 2215 2217 2221 2222
CONECT 2216 2218 2223 2224
CONECT 2217 2215
CONECT 2218 2216
CONECT 2219 2213
CONECT 2220 2213
CONECT 2221 2215
CONECT 2222 2215
CONECT 2223 2216
CONECT 2224 2216
CONECT 2225 2209
CONECT 2226 2210
CONECT 2227 2214
CONECT 2228 2243
CONECT 2229 2248
CONECT 2232 2241 2242
CONECT 2234 2244
CONECT 2235 2245
CONECT 2236 2246
CONECT 2237 2247
CONECT 2239 2240
CONECT 2240 2239
CONECT 2241 2232
CONECT 2242 2232
CONECT 2243 2228
CONECT 2244 2234
CONECT 2245 2235
CONECT 2246 2236
CONECT 2247 2237
CONECT 2248 2229
CONECT 2249 2257
CONECT 2250 2258
CONECT 2253 2254 2255 2256
CONECT 2254 2253
CONECT 2255 2253
CONECT 2256 2253
CONECT 2257 2249
CONECT 2258 2250
CONECT 2259 2272
CONECT 2260 2273
CONECT 2263 2274
CONECT 2264 2266 2268 2269
CONECT 2265 2267 2270 2271
CONECT 2266 2264
CONECT 2267 2265
CONECT 2268 2264
CONECT 2269 2264
CONECT 2270 2265
CONECT 2271 2265
CONECT 2272 2259
CONECT 2273 2260
CONECT 2274 2263
CONECT 2275 2281
CONECT 2276 2279 2280
CONECT 2279 2276
CONECT 2280 2276
CONECT 2281 2275
CONECT 2282 2288
CONECT 2283 2286 2287
CONECT 2286 2283
CONECT 2287 2283
CONECT 2288 2282
CONECT 2289 2302
CONECT 2290 2308
CONECT 2293 2300 2301
CONECT 2295 2303
CONECT 2296 2304
CONECT 2297 2305
CONECT 2298 2306
CONECT 2299 2307
CONECT 2300 2293
CONECT 2301 2293
CONECT 2302 2289
CONECT 2303 2295
CONECT 2304 2296
CONECT 2305 2297
CONECT 2306 2298
CONECT 2307 2299
CONECT 2308 2290
CONECT 2309 2319
CONECT 2310 2320
CONECT 2313 2317 2318
CONECT 2317 2313
CONECT 2318 2313
CONECT 2319 2309
CONECT 2320 2310
CONECT 2321 2327
CONECT 2322 2325 2326
CONECT 2325 2322
CONECT 2326 2322
CONECT 2327 2321
CONECT 2328 2339
CONECT 2329 2340
CONECT 2332 2341
CONECT 2333 2336
CONECT 2334 2335 2337 2338
CONECT 2335 2334
CONECT 2336 2333
CONECT 2337 2334
CONECT 2338 2334
CONECT 2339 2328
CONECT 2340 2329
CONECT 2341 2332
CONECT 2342 2353
CONECT 2343 2355
CONECT 2346 2351 2352
CONECT 2349 2350 2354
CONECT 2350 2349
CONECT 2351 2346
CONECT 2352 2346
CONECT 2353 2342
CONECT 2354 2349
CONECT 2355 2343
CONECT 2356 2375
CONECT 2357 2379
CONECT 2360 2369 2370
CONECT 2361 2371 2372
CONECT 2362 2373 2374
CONECT 2363 2376
CONECT 2365 2367 2377
CONECT 2366 2368 2378
CONECT 2367 2365
CONECT 2368 2366
CONECT 2369 2360
CONECT 2370 2360
CONECT 2371 2361
CONECT 2372 2361
CONECT 2373 2362
CONECT 2374 2362
CONECT 2375 2356
CONECT 2376 2363
CONECT 2377 2365
CONECT 2378 2366
CONECT 2379 2357
CONECT 2380 2396
CONECT 2381 2397
CONECT 2384 2390 2391
CONECT 2385 2398
CONECT 2386 2388 2392 2393
CONECT 2387 2389 2394 2395
CONECT 2388 2386
CONECT 2389 2387
CONECT 2390 2384
CONECT 2391 2384
CONECT 2392 2386
CONECT 2393 2386
CONECT 2394 2387
CONECT 2395 2387
CONECT 2396 2380
CONECT 2397 2381
CONECT 2398 2385
CONECT 2399 2410
CONECT 2400 2412
CONECT 2403 2408 2409
CONECT 2406 2407 2411
CONECT 2407 2406
CONECT 2408 2403
CONECT 2409 2403
CONECT 2410 2399
CONECT 2411 2406
CONECT 2412 2400
CONECT 2413 2422
CONECT 2414 2423
CONECT 2417 2420 2421
CONECT 2418 2419
CONECT 2419 2418
CONECT 2420 2417
CONECT 2421 2417
CONECT 2422 2413
CONECT 2423 2414
CONECT 2424 2432
CONECT 2425 2433
CONECT 2428 2429 2430 2431
CONECT 2429 2428
CONECT 2430 2428
CONECT 2431 2428
CONECT 2432 2424
CONECT 2433 2425
CONECT 2434 2447
CONECT 2435 2448
CONECT 2438 2443 2444
CONECT 2439 2445 2446
CONECT 2443 2438
CONECT 2444 2438
CONECT 2445 2439
CONECT 2446 2439
CONECT 2447 2434
CONECT 2448 2435
CONECT 2449 2458
CONECT 2450 2459
CONECT 2453 2456 2457
CONECT 2454 2455
CONECT 2455 2454
CONECT 2456 2453
CONECT 2457 2453
CONECT 2458 2449
CONECT 2459 2450
CONECT 2460 2475
CONECT 2461 2480
CONECT 2464 2473 2474
CONECT 2466 2476
CONECT 2467 2477
CONECT 2468 2478
CONECT 2469 2479
CONECT 2471 2472
CONECT 2472 2471
CONECT 2473 2464
CONECT 2474 2464
CONECT 2475 2460
CONECT 2476 2466
CONECT 2477 2467
CONECT 2478 2468
CONECT 2479 2469
CONECT 2480 2461
CONECT 2481 2496
CONECT 2482 2501
CONECT 2485 2494 2495
CONECT 2487 2497
CONECT 2488 2498
CONECT 2489 2499
CONECT 2490 2500
CONECT 2492 2493
CONECT 2493 2492
CONECT 2494 2485
CONECT 2495 2485
CONECT 2496 2481
CONECT 2497 2487
CONECT 2498 2488
CONECT 2499 2489
CONECT 2500 2490
CONECT 2501 2482
CONECT 2503 2515
CONECT 2506 2509 2510
CONECT 2507 2511 2512
CONECT 2508 2513 2514
CONECT 2509 2506
CONECT 2510 2506
CONECT 2511 2507
CONECT 2512 2507
CONECT 2513 2508
CONECT 2514 2508
CONECT 2515 2503
CONECT 2516 2527
CONECT 2517 2528
CONECT 2520 2525 2526
CONECT 2521 2529 2530
CONECT 2525 2520
CONECT 2526 2520
CONECT 2527 2516
CONECT 2528 2517
CONECT 2529 2521
CONECT 2530 2521
CONECT 2531 2550
CONECT 2532 2554
CONECT 2535 2544 2545
CONECT 2536 2546 2547
CONECT 2537 2548 2549
CONECT 2538 2551
CONECT 2540 2542 2552
CONECT 2541 2543 2553
CONECT 2542 2540
CONECT 2543 2541
CONECT 2544 2535
CONECT 2545 2535
CONECT 2546 2536
CONECT 2547 2536
CONECT 2548 2537
CONECT 2549 2537
CONECT 2550 2531
CONECT 2551 2538
CONECT 2552 2540
CONECT 2553 2541
CONECT 2554 2532
CONECT 2555 2566
CONECT 2556 2568
CONECT 2559 2564 2565
CONECT 2562 2563 2567
CONECT 2563 2562
CONECT 2564 2559
CONECT 2565 2559
CONECT 2566 2555
CONECT 2567 2562
CONECT 2568 2556
CONECT 2569 2582
CONECT 2570 2583
CONECT 2573 2578 2579
CONECT 2574 2580 2581
CONECT 2578 2573
CONECT 2579 2573
CONECT 2580 2574
CONECT 2581 2574
CONECT 2582 2569
CONECT 2583 2570
CONECT 2584 2600
CONECT 2585 2607
CONECT 2588 2598 2599
CONECT 2590 2601
CONECT 2592 2602
CONECT 2594 2603
CONECT 2595 2604
CONECT 2596 2605
CONECT 2597 2606
CONECT 2598 2588
CONECT 2599 2588
CONECT 2600 2584
CONECT 2601 2590
CONECT 2602 2592
CONECT 2603 2594
CONECT 2604 2595
CONECT 2605 2596
CONECT 2606 2597
CONECT 2607 2585
CONECT 2608 2627
CONECT 2609 2631
CONECT 2612 2621 2622
CONECT 2613 2623 2624
CONECT 2614 2625 2626
CONECT 2615 2628
CONECT 2617 2619 2629
CONECT 2618 2620 2630
CONECT 2619 2617
CONECT 2620 2618
CONECT 2621 2612
CONECT 2622 2612
CONECT 2623 2613
CONECT 2624 2613
CONECT 2625 2614
CONECT 2626 2614
CONECT 2627 2608
CONECT 2628 2615
CONECT 2629 2617
CONECT 2630 2618
CONECT 2631 2609
CONECT 2632 2647
CONECT 2633 2648
CONECT 2636 2641 2642
CONECT 2637 2643 2644
CONECT 2639 2640 2645 2646
CONECT 2640 2639
CONECT 2641 2636
CONECT 2642 2636
CONECT 2643 2637
CONECT 2644 2637
CONECT 2645 2639
CONECT 2646 2639
CONECT 2647 2632
CONECT 2648 2633
CONECT 2649 2665
CONECT 2650 2666
CONECT 2653 2667
CONECT 2654 2659 2660
CONECT 2655 2657 2661 2662
CONECT 2656 2658 2663 2664
CONECT 2657 2655
CONECT 2658 2656
CONECT 2659 2654
CONECT 2660 2654
CONECT 2661 2655
CONECT 2662 2655
CONECT 2663 2656
CONECT 2664 2656
CONECT 2665 2649
CONECT 2666 2650
CONECT 2667 2653
CONECT 2668 2679
CONECT 2669 2680
CONECT 2672 2681
CONECT 2673 2676
CONECT 2674 2675 2677 2678
CONECT 2675 2674
CONECT 2676 2673
CONECT 2677 2674
CONECT 2678 2674
CONECT 2679 2668
CONECT 2680 2669
CONECT 2681 2672
CONECT 2682 2690
CONECT 2683 2691
CONECT 2686 2687 2688 2689
CONECT 2687 2686
CONECT 2688 2686
CONECT 2689 2686
CONECT 2690 2682
CONECT 2691 2683
CONECT 2692 2707
CONECT 2693 2708
CONECT 2696 2701 2702
CONECT 2697 2703 2704
CONECT 2699 2700 2705 2706
CONECT 2700 2699
CONECT 2701 2696
CONECT 2702 2696
CONECT 2703 2697
CONECT 2704 2697
CONECT 2705 2699
CONECT 2706 2699
CONECT 2707 2692
CONECT 2708 2693
CONECT 2709 2720
CONECT 2710 2722
CONECT 2713 2718 2719
CONECT 2716 2717 2721
CONECT 2717 2716
CONECT 2718 2713
CONECT 2719 2713
CONECT 2720 2709
CONECT 2721 2716
CONECT 2722 2710
CONECT 2723 2734
CONECT 2724 2735
CONECT 2727 2736
CONECT 2728 2731
CONECT 2729 2730 2732 2733
CONECT 2730 2729
CONECT 2731 2728
CONECT 2732 2729
CONECT 2733 2729
CONECT 2734 2723
CONECT 2735 2724
CONECT 2736 2727
CONECT 2737 2753
CONECT 2738 2754
CONECT 2741 2755
CONECT 2742 2747 2748
CONECT 2743 2745 2749 2750
CONECT 2744 2746 2751 2752
CONECT 2745 2743
CONECT 2746 2744
CONECT 2747 2742
CONECT 2748 2742
CONECT 2749 2743
CONECT 2750 2743
CONECT 2751 2744
CONECT 2752 2744
CONECT 2753 2737
CONECT 2754 2738
CONECT 2755 2741
CONECT 2756 2775
CONECT 2757 2779
CONECT 2760 2769 2770
CONECT 2761 2771 2772
CONECT 2762 2773 2774
CONECT 2763 2776
CONECT 2765 2767 2777
CONECT 2766 2768 2778
CONECT 2767 2765
CONECT 2768 2766
CONECT 2769 2760
CONECT 2770 2760
CONECT 2771 2761
CONECT 2772 2761
CONECT 2773 2762
CONECT 2774 2762
CONECT 2775 2756
CONECT 2776 2763
CONECT 2777 2765
CONECT 2778 2766
CONECT 2779 2757
CONECT 2780 2789
CONECT 2781 2790
CONECT 2784 2787 2788
CONECT 2785 2786
CONECT 2786 2785
CONECT 2787 2784
CONECT 2788 2784
CONECT 2789 2780
CONECT 2790 2781
CONECT 2791 2797
CONECT 2792 2795 2796
CONECT 2795 2792
CONECT 2796 2792
CONECT 2797 2791
CONECT 2798 2806
CONECT 2799 2807
CONECT 2802 2803 2804 2805
CONECT 2803 2802
CONECT 2804 2802
CONECT 2805 2802
CONECT 2806 2798
CONECT 2807 2799
CONECT 2808 2814
CONECT 2809 2812 2813
CONECT 2812 2809
CONECT 2813 2809
CONECT 2814 2808
CONECT 2815 2828
CONECT 2816 2829
CONECT 2819 2830
CONECT 2820 2822 2824 2825
CONECT 2821 2823 2826 2827
CONECT 2822 2820
CONECT 2823 2821
CONECT 2824 2820
CONECT 2825 2820
CONECT 2826 2821
CONECT 2827 2821
CONECT 2828 2815
CONECT 2829 2816
CONECT 2830 2819
CONECT 2831 2840
CONECT 2832 2841
CONECT 2835 2838 2839
CONECT 2836 2837
CONECT 2837 2836
CONECT 2838 2835
CONECT 2839 2835
CONECT 2840 2831
CONECT 2841 2832
CONECT 2842 2855
CONECT 2843 2856
CONECT 2846 2857
CONECT 2847 2849 2851 2852
CONECT 2848 2850 2853 2854
CONECT 2849 2847
CONECT 2850 2848
CONECT 2851 2847
CONECT 2852 2847
CONECT 2853 2848
CONECT 2854 2848
CONECT 2855 2842
CONECT 2856 2843
CONECT 2857 2846
CONECT 2858 2874
CONECT 2859 2875
CONECT 2862 2868 2869
CONECT 2863 2876
CONECT 2864 2866 2870 2871
CONECT 2865 2867 2872 2873
CONECT 2866 2864
CONECT 2867 2865
CONECT 2868 2862
CONECT 2869 2862
CONECT 2870 2864
CONECT 2871 2864
CONECT 2872 2865
CONECT 2873 2865
CONECT 2874 2858
CONECT 2875 2859
CONECT 2876 2863
CONECT 2877 2889
CONECT 2878 2893
CONECT 2881 2887 2888
CONECT 2884 2890
CONECT 2885 2891
CONECT 2886 2892
CONECT 2887 2881
CONECT 2888 2881
CONECT 2889 2877
CONECT 2890 2884
CONECT 2891 2885
CONECT 2892 2886
CONECT 2893 2878
CONECT 2894 2905
CONECT 2895 2907
CONECT 2898 2903 2904
CONECT 2901 2902 2906
CONECT 2902 2901
CONECT 2903 2898
CONECT 2904 2898
CONECT 2905 2894
CONECT 2906 2901
CONECT 2907 2895
CONECT 2908 2917
CONECT 2909 2918
CONECT 2912 2915 2916
CONECT 2913 2914
CONECT 2914 2913
CONECT 2915 2912
CONECT 2916 2912
CONECT 2917 2908
CONECT 2918 2909
CONECT 2919 2935
CONECT 2920 2936
CONECT 2923 2937
CONECT 2924 2929 2930
CONECT 2925 2927 2931 2932
CONECT 2926 2928 2933 2934
CONECT 2927 2925
CONECT 2928 2926
CONECT 2929 2924
CONECT 2930 2924
CONECT 2931 2925
CONECT 2932 2925
CONECT 2933 2926
CONECT 2934 2926
CONECT 2935 2919
CONECT 2936 2920
CONECT 2937 2923
CONECT 2938 2953
CONECT 2939 2958
CONECT 2942 2951 2952
CONECT 2944 2954
CONECT 2945 2955
CONECT 2946 2956
CONECT 2947 2957
CONECT 2949 2950
CONECT 2950 2949
CONECT 2951 2942
CONECT 2952 2942
CONECT 2953 2938
CONECT 2954 2944
CONECT 2955 2945
CONECT 2956 2946
CONECT 2957 2947
CONECT 2958 2939
CONECT 2959 2967
CONECT 2960 2968
CONECT 2963 2964 2965 2966
CONECT 2964 2963
CONECT 2965 2963
CONECT 2966 2963
CONECT 2967 2959
CONECT 2968 2960
CONECT 2969 2977
CONECT 2970 2978
CONECT 2973 2974 2975 2976
CONECT 2974 2973
CONECT 2975 2973
CONECT 2976 2973
CONECT 2977 2969
CONECT 2978 2970
CONECT 2979 2985
CONECT 2980 2983 2984
CONECT 2983 2980
CONECT 2984 2980
CONECT 2985 2979
CONECT 2986 2992
CONECT 2987 2990 2991
CONECT 2990 2987
CONECT 2991 2987
CONECT 2992 2986
CONECT 2993 3008
CONECT 2994 3013
CONECT 2997 3006 3007
CONECT 2999 3009
CONECT 3000 3010
CONECT 3001 3011
CONECT 3002 3012
CONECT 3004 3005
CONECT 3005 3004
CONECT 3006 2997
CONECT 3007 2997
CONECT 3008 2993
CONECT 3009 2999
CONECT 3010 3000
CONECT 3011 3001
CONECT 3012 3002
CONECT 3013 2994
CONECT 3014 3024
CONECT 3015 3025
CONECT 3018 3022 3023
CONECT 3022 3018
CONECT 3023 3018
CONECT 3024 3014
CONECT 3025 3015
CONECT 3026 3032
CONECT 3027 3030 3031
CONECT 3030 3027
CONECT 3031 3027
CONECT 3032 3026
CONECT 3033 3044
CONECT 3034 3045
CONECT 3037 3042 3043
CONECT 3038 3046 3047
CONECT 3041 3048 3049
CONECT 3042 3037
CONECT 3043 3037
CONECT 3044 3033
CONECT 3045 3034
CONECT 3046 3038
CONECT 3047 3038
CONECT 3048 3041
CONECT 3049 3041
CONECT 3050 3060
CONECT 3051 3061
CONECT 3054 3058 3059
CONECT 3058 3054
CONECT 3059 3054
CONECT 3060 3050
CONECT 3061 3051
CONECT 3062 3076
CONECT 3063 3078
CONECT 3066 3072 3073
CONECT 3067 3074 3075
CONECT 3070 3071 3077
CONECT 3071 3070
CONECT 3072 3066
CONECT 3073 3066
CONECT 3074 3067
CONECT 3075 3067
CONECT 3076 3062
CONECT 3077 3070
CONECT 3078 3063
CONECT 3079 3095
CONECT 3080 3096
CONECT 3083 3089 3090
CONECT 3084 3097
CONECT 3085 3087 3091 3092
CONECT 3086 3088 3093 3094
CONECT 3087 3085
CONECT 3088 3086
CONECT 3089 3083
CONECT 3090 3083
CONECT 3091 3085
CONECT 3092 3085
CONECT 3093 3086
CONECT 3094 3086
CONECT 3095 3079
CONECT 3096 3080
CONECT 3097 3084
CONECT 3098 3109
CONECT 3099 3111
CONECT 3102 3107 3108
CONECT 3105 3106 3110
CONECT 3106 3105
CONECT 3107 3102
CONECT 3108 3102
CONECT 3109 3098
CONECT 3110 3105
CONECT 3111 3099
CONECT 3112 3121
CONECT 3113 3122
CONECT 3116 3119 3120
CONECT 3117 3118
CONECT 3118 3117
CONECT 3119 3116
CONECT 3120 3116
CONECT 3121 3112
CONECT 3122 3113
CONECT 3123 3136
CONECT 3124 3137
CONECT 3127 3138
CONECT 3128 3130 3132 3133
CONECT 3129 3131 3134 3135
CONECT 3130 3128
CONECT 3131 3129
CONECT 3132 3128
CONECT 3133 3128
CONECT 3134 3129
CONECT 3135 3129
CONECT 3136 3123
CONECT 3137 3124
CONECT 3138 3127
CONECT 3139 3152
CONECT 3140 3153
CONECT 3143 3148 3149
CONECT 3144 3150 3151
CONECT 3148 3143
CONECT 3149 3143
CONECT 3150 3144
CONECT 3151 3144
CONECT 3152 3139
CONECT 3153 3140
CONECT 3154 3173
CONECT 3155 3177
CONECT 3158 3167 3168
CONECT 3159 3169 3170
CONECT 3160 3171 3172
CONECT 3161 3174
CONECT 3163 3165 3175
CONECT 3164 3166 3176
CONECT 3165 3163
CONECT 3166 3164
CONECT 3167 3158
CONECT 3168 3158
CONECT 3169 3159
CONECT 3170 3159
CONECT 3171 3160
CONECT 3172 3160
CONECT 3173 3154
CONECT 3174 3161
CONECT 3175 3163
CONECT 3176 3164
CONECT 3177 3155
CONECT 3178 3193
CONECT 3179 3198
CONECT 3182 3191 3192
CONECT 3184 3194
CONECT 3185 3195
CONECT 3186 3196
CONECT 3187 3197
CONECT 3189 3190
CONECT 3190 3189
CONECT 3191 3182
CONECT 3192 3182
CONECT 3193 3178
CONECT 3194 3184
CONECT 3195 3185
CONECT 3196 3186
CONECT 3197 3187
CONECT 3198 3179
CONECT 3199 3209
CONECT 3200 3210
CONECT 3203 3207 3208
CONECT 3207 3203
CONECT 3208 3203
CONECT 3209 3199
CONECT 3210 3200
CONECT 3211 3224
CONECT 3212 3225
CONECT 3215 3226
CONECT 3216 3218 3220 3221
CONECT 3217 3219 3222 3223
CONECT 3218 3216
CONECT 3219 3217
CONECT 3220 3216
CONECT 3221 3216
CONECT 3222 3217
CONECT 3223 3217
CONECT 3224 3211
CONECT 3225 3212
CONECT 3226 3215
CONECT 3227 3240
CONECT 3228 3241
CONECT 3231 3236 3237
CONECT 3232 3238 3239
CONECT 3236 3231
CONECT 3237 3231
CONECT 3238 3232
CONECT 3239 3232
CONECT 3240 3227
CONECT 3241 3228
CONECT 3242 3253
CONECT 3243 3254
CONECT 3246 3255
CONECT 3247 3250
CONECT 3248 3249 3251 3252
CONECT 3249 3248
CONECT 3250 3247
CONECT 3251 3248
CONECT 3252 3248
CONECT 3253 3242
CONECT 3254 3243
CONECT 3255 3246
CONECT 3256 3269
CONECT 3257 3270
CONECT 3260 3265 3266
CONECT 3261 3267 3268
CONECT 3265 3260
CONECT 3266 3260
CONECT 3267 3261
CONECT 3268 3261
CONECT 3269 3256
CONECT 3270 3257
CONECT 3271 3282
CONECT 3272 3283
CONECT 3275 3284
CONECT 3276 3279
CONECT 3277 3278 3280 3281
CONECT 3278 3277
CONECT 3279 3276
CONECT 3280 3277
CONECT 3281 3277
CONECT 3282 3271
CONECT 3283 3272
CONECT 3284 3275
CONECT 3285 3301
CONECT 3286 3308
CONECT 3289 3299 3300
CONECT 3291 3302
CONECT 3293 3303
CONECT 3295 3304
CONECT 3296 3305
CONECT 3297 3306
CONECT 3298 3307
CONECT 3299 3289
CONECT 3300 3289
CONECT 3301 3285
CONECT 3302 3291
CONECT 3303 3293
CONECT 3304 3295
CONECT 3305 3296
CONECT 3306 3297
CONECT 3307 3298
CONECT 3308 3286
CONECT 3309 3320
CONECT 3310 3321
CONECT 3313 3322
CONECT 3314 3317
CONECT 3315 3316 3318 3319
CONECT 3316 3315
CONECT 3317 3314
CONECT 3318 3315
CONECT 3319 3315
CONECT 3320 3309
CONECT 3321 3310
CONECT 3322 3313
CONECT 3323 3336
CONECT 3324 3342
CONECT 3327 3334 3335
CONECT 3329 3337
CONECT 3330 3338
CONECT 3331 3339
CONECT 3332 3340
CONECT 3333 3341
CONECT 3334 3327
CONECT 3335 3327
CONECT 3336 3323
CONECT 3337 3329
CONECT 3338 3330
CONECT 3339 3331
CONECT 3340 3332
CONECT 3341 3333
CONECT 3342 3324
CONECT 3343 3356
CONECT 3344 3357
CONECT 3347 3358
CONECT 3348 3350 3352 3353
CONECT 3349 3351 3354 3355
CONECT 3350 3348
CONECT 3351 3349
CONECT 3352 3348
CONECT 3353 3348
CONECT 3354 3349
CONECT 3355 3349
CONECT 3356 3343
CONECT 3357 3344
CONECT 3358 3347
CONECT 3359 3367
CONECT 3360 3368
CONECT 3363 3364 3365 3366
CONECT 3364 3363
CONECT 3365 3363
CONECT 3366 3363
CONECT 3367 3359
CONECT 3368 3360
CONECT 3370 3382
CONECT 3373 3376 3377
CONECT 3374 3378 3379
CONECT 3375 3380 3381
CONECT 3376 3373
CONECT 3377 3373
CONECT 3378 3374
CONECT 3379 3374
CONECT 3380 3375
CONECT 3381 3375
CONECT 3382 3370
CONECT 3383 3398
CONECT 3384 3399
CONECT 3387 3392 3393
CONECT 3388 3394 3395
CONECT 3390 3391 3396 3397
CONECT 3391 3390
CONECT 3392 3387
CONECT 3393 3387
CONECT 3394 3388
CONECT 3395 3388
CONECT 3396 3390
CONECT 3397 3390
CONECT 3398 3383
CONECT 3399 3384
CONECT 3400 3411
CONECT 3401 3412
CONECT 3404 3409 3410
CONECT 3405 3413 3414
CONECT 3406 3415 3416
CONECT 3407 3417 3418
CONECT 3408 3419 3420 3421
CONECT 3409 3404
CONECT 3410 3404
CONECT 3411 3400
CONECT 3412 3401
CONECT 3413 3405
CONECT 3414 3405
CONECT 3415 3406
CONECT 3416 3406
CONECT 3417 3407
CONECT 3418 3407
CONECT 3419 3408
CONECT 3420 3408
CONECT 3421 3408
CONECT 3422 3434
CONECT 3423 3438
CONECT 3426 3432 3433
CONECT 3429 3435
CONECT 3430 3436
CONECT 3431 3437
CONECT 3432 3426
CONECT 3433 3426
CONECT 3434 3422
CONECT 3435 3429
CONECT 3436 3430
CONECT 3437 3431
CONECT 3438 3423
CONECT 3439 3458
CONECT 3440 3462
CONECT 3443 3452 3453
CONECT 3444 3454 3455
CONECT 3445 3456 3457
CONECT 3446 3459
CONECT 3448 3450 3460
CONECT 3449 3451 3461
CONECT 3450 3448
CONECT 3451 3449
CONECT 3452 3443
CONECT 3453 3443
CONECT 3454 3444
CONECT 3455 3444
CONECT 3456 3445
CONECT 3457 3445
CONECT 3458 3439
CONECT 3459 3446
CONECT 3460 3448
CONECT 3461 3449
CONECT 3462 3440
CONECT 3463 3482
CONECT 3464 3486
CONECT 3467 3476 3477
CONECT 3468 3478 3479
CONECT 3469 3480 3481
CONECT 3470 3483
CONECT 3472 3474 3484
CONECT 3473 3475 3485
CONECT 3474 3472
CONECT 3475 3473
CONECT 3476 3467
CONECT 3477 3467
CONECT 3478 3468
CONECT 3479 3468
CONECT 3480 3469
CONECT 3481 3469
CONECT 3482 3463
CONECT 3483 3470
CONECT 3484 3472
CONECT 3485 3473
CONECT 3486 3464
CONECT 3487 3496
CONECT 3488 3497
CONECT 3491 3494 3495
CONECT 3492 3493
CONECT 3493 3492
CONECT 3494 3491
CONECT 3495 3491
CONECT 3496 3487
CONECT 3497 3488
CONECT 3498 3506
CONECT 3499 3507
CONECT 3502 3503 3504 3505
CONECT 3503 3502
CONECT 3504 3502
CONECT 3505 3502
CONECT 3506 3498
CONECT 3507 3499
CONECT 3508 3524
CONECT 3509 3525
CONECT 3512 3518 3519
CONECT 3513 3526
CONECT 3514 3516 3520 3521
CONECT 3515 3517 3522 3523
CONECT 3516 3514
CONECT 3517 3515
CONECT 3518 3512
CONECT 3519 3512
CONECT 3520 3514
CONECT 3521 3514
CONECT 3522 3515
CONECT 3523 3515
CONECT 3524 3508
CONECT 3525 3509
CONECT 3526 3513
CONECT 3527 3533
CONECT 3528 3531 3532
CONECT 3531 3528
CONECT 3532 3528
CONECT 3533 3527
CONECT 3534 3550
CONECT 3535 3551
CONECT 3538 3552
CONECT 3539 3544 3545
CONECT 3540 3542 3546 3547
CONECT 3541 3543 3548 3549
CONECT 3542 3540
CONECT 3543 3541
CONECT 3544 3539
CONECT 3545 3539
CONECT 3546 3540
CONECT 3547 3540
CONECT 3548 3541
CONECT 3549 3541
CONECT 3550 3534
CONECT 3551 3535
CONECT 3552 3538
CONECT 3553 3564
CONECT 3554 3565
CONECT 3557 3566
CONECT 3558 3561
CONECT 3559 3560 3562 3563
CONECT 3560 3559
CONECT 3561 3558
CONECT 3562 3559
CONECT 3563 3559
CONECT 3564 3553
CONECT 3565 3554
CONECT 3566 3557
CONECT 3567 3580
CONECT 3568 3581
CONECT 3571 3582
CONECT 3572 3574 3576 3577
CONECT 3573 3575 3578 3579
CONECT 3574 3572
CONECT 3575 3573
CONECT 3576 3572
CONECT 3577 3572
CONECT 3578 3573
CONECT 3579 3573
CONECT 3580 3567
CONECT 3581 3568
CONECT 3582 3571
CONECT 3583 3595
CONECT 3584 3599
CONECT 3587 3593 3594
CONECT 3590 3596
CONECT 3591 3597
CONECT 3592 3598
CONECT 3593 3587
CONECT 3594 3587
CONECT 3595 3583
CONECT 3596 3590
CONECT 3597 3591
CONECT 3598 3592
CONECT 3599 3584
CONECT 3600 3614
CONECT 3601 3616
CONECT 3604 3610 3611
CONECT 3605 3612 3613
CONECT 3608 3609 3615
CONECT 3609 3608
CONECT 3610 3604
CONECT 3611 3604
[truncated: 15,667 more chars]
