# Supplementary material for: Identification of novel inhibitors of Keap1/Nrf2 by a promising method combining protein–protein interaction-oriented library and machine learning
Source: Sci Rep. 2021 Apr 1;11:7420. doi: 10.1038/s41598-021-86616-1 (PMC8016952; doi:10.1038/s41598-021-86616-1)
Supplement: Supplementary file 7 — Supplementary Information 7. [file 41598_2021_86616_MOESM7_ESM.csv]

Compound_ID	SMILES	% inhibiton (Keap1/Nrf2)	% inhibiton (Bcl6/ F1325)	Rank (RF-TI)	Rank (RF-PI)
1	N(CC1)CCC1(Cc(cc2)ccc2OC)C(N(CC3)CCC3NS(=O)(=O)c(cc4)ccc4C(O)=O)=O	85.5	65.2	129	44
2	N(CC1)CCC1(Cc(ccc2Cl)cc2)C(Nc3c(cccc3N(CC4)CCC4C(O)=O)F)=O	74.3	NI	1,320	419
3	c1cc(Br)cc(C(CC(=O)Nc(c(F)cc2)c(N(CCC(C3)C(O)=O)C3)c2)(C)C)c1	47	4.9	2,604	426
4	C(Nc(cc1)ccc1S(=O)(=O)NC(CC2)CCN2)(=O)c(ccc3OC(CCO4)CC4)cc3OC	29.9	NI	905	775
5	c1cc(N(CCC(C2)C(O)=O)C2)c(NC(=O)C(Cc(cc(OC)cc3)c3)(CCNC4)C4)cc1	29.2	NI	19	70
6	c(CC(NCC(CC1)(CCN1C(=O)C2CCCN(C2)c3ncnc(cccc4)c34)Cc(ccc5Cl)cc5)=O)(c6)c7c([nH]6)cc(cc7)C	27.1	NI	6,830	326
7	S1(CCC(CC1)C(NCC(CC2)(CCN2C(=O)C3CCCN(C3)c4ncnc(cccc5)c45)Cc(ccc6Cl)cc6)=O)(=O)=O	22.1	NI	1,253	242
8	S(CCC1(Cc2cccc(OC)c2)C(Nc3ccccc3N(CC4)CCC4C(O)=O)=O)(CC1)(=O)=O	22.1	5.1	44	51
9	n1c(ccnc1OCC(C)C)C(NC(CC2)CCN2C(=O)c3cccc(c3)C(N(CC(N(C(=O)c(c4c(F)c5)cc5)C4)C6)CC6)=O)=O	18.5	NI	1,578	3,366
10	c1c(OCC)ncnc1C(NCC(CC2)(CCN2C(=O)C3CCCN(C3)c4ncnc(cccc5)c45)Cc(cc6)ccc6F)=O	18.3	NI	1,475	256
11	c1cc(C(CCOC2)(C2)C(=O)Nc(c(N(CCC(C3)C(O)=O)C3)cc4)cc4)c(Br)cc1	18.2	1	1,868	525
12	c1(cnc(OCC(C)C)cn1)C(NC(CC2)CCN2C(=O)c3cccc(c3)C(N(CC(N(C(=O)c(c4c(F)c5)cc5)C4)C6)CC6)=O)=O	18.1	6.4	1,365	3,382
13	c(CC(NCC(Cc1ccccc1OC)(CC2)CCN2C(=O)C(CCO3)(CC3)c4cccc(Cl)c4)=O)(c5)c6c([nH]5)cc(cc6)C	17.7	NI	10,755	527
14	C(CC1)(CCC1(F)F)(CC(C2)CC2)C(N(CC3)CCC3NS(=O)(=O)c(cccc4C(O)=O)c4)=O	17.2	NI	497	274
15	C1(CCNCC1)(c2cccc(OC)c2)C(N(C[C@@H](N3Cc(c4)c(ccc4)NS3(=O)=O)C5)CC5)=O	16.8	NI	898	1,946
16	c1cc(ncc1)CC(NC(=O)c2cccn(c(nn3)C(CCOC4)C4)c23)(CCS(=O)(=O)C5)C5	15.2	NI	3,197	5,548
