# Supplementary material for: Identification of novel inhibitors of Keap1/Nrf2 by a promising method combining protein–protein interaction-oriented library and machine learning
Source: Sci Rep. 2021 Apr 1;11:7420. doi: 10.1038/s41598-021-86616-1 (PMC8016952; doi:10.1038/s41598-021-86616-1)
Supplement: Supplementary file 8 — Supplementary Information 8. [file 41598_2021_86616_MOESM8_ESM.csv]

id	tag
KL-001-0006-642
KL-001-0010-005	available set
KL-001-0010-006	available set
KL-001-0010-111
KL-001-0010-488	available set
KL-001-0010-495
KL-001-0010-849
KL-001-0010-969
KL-001-0014-339
KL-001-0015-300	available set
KL-001-0017-634	available set
KL-001-0018-596	available set
KL-001-0019-026
KL-001-0038-303
KL-001-0040-722	available set
KL-001-0046-494	available set
KL-001-0046-566	available set
KL-001-0046-703
KL-001-0046-943
KL-001-0046-949
KL-001-0046-950
KL-001-0046-962
KL-001-0053-777
KL-001-0054-435	available set
KL-001-0054-658
KL-001-0054-826
KL-001-0055-635
KL-001-0056-841
KL-001-0057-060
KL-001-0057-229
KL-001-0065-707
KL-001-0066-217
KL-001-0066-368
KL-001-0066-461	available set
KL-001-0066-696	available set
KL-001-0066-768
KL-001-0066-848
KL-001-0067-177	available set
KL-001-0067-331	available set
KL-001-0067-660
KL-001-0068-140	available set
KL-001-0068-569
KL-001-0069-031
KL-001-0069-100
KL-001-0069-105
KL-001-0072-469	available set
KL-001-0072-898
KL-001-0082-334	available set
KL-001-0082-490
KL-001-0082-528
KL-001-0082-554
KL-001-0082-556	available set
KL-001-0082-723	available set
KL-001-0084-167	used in the experiment
KL-001-0085-046
KL-001-0086-656
KL-001-0086-664
KL-001-0086-962
KL-001-0086-966
KL-001-0086-969
KL-001-0086-975
KL-001-0089-855	available set
KL-001-0098-924
KL-001-0098-925	available set
KL-001-0099-405	available set
KL-001-0099-956
KL-001-0099-957
KL-001-0100-918
KL-001-0109-024	available set
KL-001-0109-095
KL-001-0109-096
KL-001-0109-505
KL-001-0109-506
KL-001-0113-423	available set
KL-001-0113-424
KL-001-0114-387
KL-001-0119-677	available set
KL-001-0120-088	available set
KL-001-0121-017
KL-001-0121-118	available set
KL-001-0121-120	available set
KL-001-0121-295	available set
KL-001-0121-498
KL-001-0121-599
KL-001-0121-980
KL-001-0121-996
KL-001-0122-079
KL-001-0122-080
KL-001-0122-082	available set
KL-001-0122-083
KL-001-0122-165
KL-001-0123-623
KL-001-0123-703	available set
KL-001-0123-718	available set
KL-001-0123-725	available set
KL-001-0123-740	available set
KL-001-0123-763
KL-001-0123-868
KL-001-0123-921
KL-001-0123-998
KL-001-0124-012
KL-001-0124-188
KL-001-0124-211
KL-001-0124-220
KL-001-0124-221	available set
KL-001-0124-243
KL-001-0124-251
KL-001-0124-322
KL-001-0124-339	available set
KL-001-0124-363
KL-001-0124-381
KL-001-0124-385
KL-001-0124-456	available set
KL-001-0124-474	available set
KL-001-0124-484
KL-001-0124-830
KL-001-0126-551
KL-001-0126-806
KL-001-0126-890
KL-001-0126-976
KL-001-0127-031
KL-001-0127-062	available set
KL-001-0127-208
KL-001-0127-301	available set
KL-001-0127-547
KL-001-0127-706
KL-001-0127-781	available set
KL-001-0128-335	available set
KL-001-0128-417
KL-001-0128-816	available set
KL-001-0137-095
KL-001-0137-373	available set
KL-001-0137-385	available set
KL-001-0137-401
KL-001-0137-467	available set
KL-001-0137-887
KL-001-0137-961	available set
KL-001-0138-336	available set
KL-001-0138-340	available set
KL-001-0138-430	available set
KL-001-0138-436	available set
KL-001-0138-442	available set
KL-001-0142-214	available set
KL-001-0142-215
KL-001-0142-281
KL-001-0143-175	available set
KL-001-0148-057
KL-001-0149-019
KL-001-0151-563
KL-001-0151-904
KL-001-0152-796
KL-001-0152-797
KL-001-0154-310	available set
KL-001-0154-717
KL-001-0154-764
KL-001-0154-795
KL-001-0154-975
KL-001-0155-028
KL-001-0155-267
KL-001-0155-276	available set
KL-001-0155-373
KL-001-0155-455	available set
KL-001-0155-462
KL-001-0155-476
KL-001-0155-499
KL-001-0155-558
KL-001-0155-593
KL-001-0155-615
KL-001-0155-617
KL-001-0155-685
KL-001-0155-727
KL-001-0155-728
KL-001-0155-745
KL-001-0155-757
KL-001-0155-833
KL-001-0156-116
KL-001-0156-231	available set
KL-001-0156-629
KL-001-0156-798
KL-001-0157-195
KL-001-0158-071	available set
KL-001-0158-568	available set
KL-001-0160-645
KL-001-0160-646
KL-001-0166-899	available set
KL-001-0167-379
KL-001-0167-380
KL-001-0168-064
KL-001-0168-339
KL-001-0168-422	available set
KL-001-0168-440	available set
KL-001-0168-454	available set
KL-001-0168-672
KL-001-0168-728	available set
KL-001-0168-837
KL-001-0168-838
KL-001-0168-937
KL-001-0169-084
KL-001-0169-095
KL-001-0169-213
KL-001-0169-303
KL-001-0169-584
KL-001-0169-614
KL-001-0170-578
KL-001-0170-746
KL-001-0171-228	used in the experiment
KL-001-0174-422	available set
KL-001-0174-613
KL-001-0174-681
KL-001-0174-686
KL-001-0174-993
KL-001-0175-883
KL-001-0176-038
KL-001-0176-434
KL-001-0179-193
KL-001-0179-194
KL-001-0179-404	available set
KL-001-0180-367	available set
KL-001-0180-848
KL-001-0181-118
KL-001-0181-347	used in the experiment
KL-001-0182-862
KL-001-0183-169	available set
KL-001-0183-578
KL-001-0183-581
KL-001-0184-127
KL-001-0184-476
KL-001-0184-524	available set
KL-001-0184-695
KL-001-0184-957	available set
KL-001-0185-697
KL-001-0185-958	available set
KL-001-0186-867	available set
KL-001-0186-919
KL-001-0187-412	available set
KL-001-0187-496
KL-001-0188-461
KL-001-0188-939
KL-001-0189-300
KL-001-0189-419
KL-001-0190-243
KL-001-0190-380
KL-001-0190-382
KL-001-0190-715
KL-001-0190-748
KL-001-0190-796	available set
KL-001-0191-224	available set
KL-001-0191-244
KL-001-0191-261
KL-001-0191-342
KL-001-0191-346
KL-001-0191-428
KL-001-0191-743	available set
KL-001-0191-834
KL-001-0191-911
KL-001-0192-236
KL-001-0192-389
KL-001-0192-703
KL-001-0192-963	available set
KL-001-0195-605
KL-001-0196-719
KL-001-0199-042
KL-001-0200-966	available set
KL-001-0201-928	available set
KL-001-0202-012
KL-001-0202-340	available set
KL-001-0202-409	available set
KL-001-0202-410
KL-001-0202-890	available set
KL-001-0203-371	available set
KL-001-0204-333	available set
KL-001-0204-744	available set
KL-001-0205-296
KL-001-0205-705	available set
KL-001-0205-777	available set
KL-001-0207-629
KL-001-0207-701
KL-001-0209-553	available set
KL-001-0209-624	available set
KL-001-0209-708	available set
KL-001-0210-586	available set
KL-001-0210-587
KL-001-0212-685
KL-001-0212-855
KL-001-0214-434
KL-001-0215-572
KL-001-0215-741
KL-001-0215-765
KL-001-0215-809
KL-001-0216-222
KL-001-0218-692
KL-001-0218-764
KL-001-0219-724
KL-001-0221-083
KL-001-0221-344
KL-001-0221-579	available set
KL-001-0221-649	available set
KL-001-0221-650	available set
KL-001-0221-656	available set
KL-001-0221-733
KL-001-0222-611	available set
KL-001-0223-502	available set
KL-001-0223-573	available set
KL-001-0223-675
KL-001-0223-742	available set
KL-001-0223-913
KL-001-0224-052	available set
KL-001-0224-054	available set
KL-001-0224-134	available set
KL-001-0225-016	available set
KL-001-0226-460	available set
KL-001-0226-871
KL-001-0226-940	available set
KL-001-0227-831	available set
KL-001-0228-313	available set
KL-001-0228-864	available set
KL-001-0228-966
KL-001-0229-516
KL-001-0229-517
KL-001-0229-519
KL-001-0229-520
KL-001-0229-521	available set
KL-001-0229-690
KL-001-0231-679	available set
KL-001-0231-750	available set
KL-001-0232-231	available set
KL-001-0233-756
KL-001-0233-758
KL-001-0233-843
KL-001-0233-850	available set
KL-001-0233-900
KL-001-0234-033
KL-001-0234-085	available set
KL-001-0234-155	available set
KL-001-0234-162	available set
KL-001-0237-040
KL-001-0237-042
KL-001-0237-522	available set
KL-001-0237-523	available set
KL-001-0238-966
KL-001-0243-294
KL-001-0255-318
KL-001-0255-320
KL-001-0260-540
KL-001-0260-606
KL-001-0260-607
KL-001-0260-692
KL-001-0280-332
KL-001-0280-505
KL-001-0280-690
KL-001-0280-740
KL-001-0280-818
KL-001-0280-894	used in the experiment
KL-001-0280-896
KL-001-0283-698
KL-001-0283-699
KL-001-0283-782	available set
KL-001-0284-532
KL-001-0286-962	available set
KL-001-0288-610
KL-001-0288-682
KL-001-0288-918	available set
KL-001-0291-258	available set
KL-001-0291-324
KL-001-0291-389	available set
KL-001-0291-649
KL-001-0291-807	available set
KL-001-0291-863
KL-001-0291-875
KL-001-0291-977
KL-001-0292-479
KL-001-0292-989	available set
KL-001-0293-255
KL-001-0293-420	used in the experiment
KL-001-0293-470
KL-001-0293-726	available set
KL-001-0294-213	available set
KL-001-0294-253	available set
KL-001-0294-256
KL-001-0298-127
KL-001-0298-128
KL-001-0299-444
KL-001-0300-673	available set
KL-001-0303-594
KL-001-0305-037
KL-001-0305-823	available set
KL-001-0306-650
KL-001-0307-368
KL-001-0308-706
KL-001-0309-189
KL-001-0313-928
KL-001-0317-025
KL-001-0317-721
KL-001-0317-722
KL-001-0317-780
KL-001-0317-849
KL-001-0318-203
KL-001-0318-329	available set
KL-001-0318-949
KL-001-0319-292
KL-001-0320-734
KL-001-0321-147	available set
KL-001-0321-298
KL-001-0321-703
KL-001-0321-865
KL-001-0321-871
KL-001-0322-183
KL-001-0322-184
KL-001-0322-259
KL-001-0322-262
KL-001-0322-346
KL-001-0322-353
KL-001-0322-511
KL-001-0322-542
KL-001-0322-585
KL-001-0322-588
KL-001-0322-589
KL-001-0322-590
KL-001-0322-656
KL-001-0322-659
KL-001-0322-741
KL-001-0322-743
KL-001-0322-836	available set
KL-001-0322-843	available set
KL-001-0322-844
KL-001-0323-034
KL-001-0323-044
KL-001-0323-068	available set
KL-001-0323-091
KL-001-0323-109
KL-001-0323-128
KL-001-0323-241
KL-001-0323-307
KL-001-0323-322
KL-001-0323-351	available set
KL-001-0323-358
KL-001-0323-553
KL-001-0323-559
KL-001-0323-572	available set
KL-001-0323-609
KL-001-0323-614
KL-001-0323-629
KL-001-0323-723
KL-001-0323-783
KL-001-0323-786
KL-001-0323-803	available set
KL-001-0323-838	available set
KL-001-0323-951	available set
KL-001-0324-029	available set
KL-001-0324-088
KL-001-0324-089
KL-001-0324-107
KL-001-0324-117	available set
KL-001-0324-118	available set
KL-001-0324-134
KL-001-0325-202
KL-001-0325-683
KL-001-0326-512
KL-001-0327-070
KL-001-0327-090
KL-001-0328-676
KL-001-0329-081	available set
KL-001-0329-243
KL-001-0329-398
KL-001-0329-475
KL-001-0329-561
KL-001-0329-645
KL-001-0329-666
KL-001-0329-785
KL-001-0329-787
KL-001-0329-870
KL-001-0329-879
KL-001-0329-881
KL-001-0329-955
KL-001-0329-956
KL-001-0329-957
KL-001-0329-958
KL-001-0331-189
KL-001-0332-690
KL-001-0333-241
KL-001-0333-338
KL-001-0333-411
KL-001-0333-413
KL-001-0333-717
KL-001-0333-728
KL-001-0337-570	available set
KL-001-0337-710
KL-001-0341-978	available set
KL-001-0355-245
KL-001-0355-363	available set
KL-001-0355-373	available set
KL-001-0355-374	available set
KL-001-0361-719
KL-001-0361-728
KL-001-0361-743
KL-001-0362-108
KL-001-0362-588	available set
KL-001-0362-589	available set
KL-001-0362-661	available set
KL-001-0363-147
KL-001-0364-025
KL-001-0364-506
KL-001-0375-088
KL-001-0375-568
KL-001-0375-744
KL-001-0375-745
KL-001-0375-914
KL-001-0375-981
KL-001-0376-051
KL-001-0376-131
KL-001-0376-152
KL-001-0376-211
KL-001-0376-233
KL-001-0376-244
KL-001-0376-248
KL-001-0376-294
KL-001-0376-391
KL-001-0376-394
KL-001-0376-405
KL-001-0376-407
KL-001-0376-416	available set
KL-001-0376-419
KL-001-0376-500
KL-001-0376-506
KL-001-0376-507
KL-001-0376-518	available set
KL-001-0376-526
KL-001-0376-527
KL-001-0376-531	available set
KL-001-0376-538
KL-001-0376-611
KL-001-0376-612
KL-001-0376-613
KL-001-0377-576
KL-001-0377-972	available set
KL-001-0378-386
KL-001-0378-539
KL-001-0378-557
KL-001-0378-630
KL-001-0378-867
KL-001-0378-936
KL-001-0379-030
KL-001-0379-109
KL-001-0379-111
KL-001-0379-112
KL-001-0379-127
KL-001-0379-141
KL-001-0379-174
KL-001-0379-188
KL-001-0379-403
KL-001-0379-411
KL-001-0379-415	available set
KL-001-0379-417	available set
KL-001-0379-418
KL-001-0379-500
KL-001-0379-501
KL-001-0381-341	available set
KL-001-0384-708	available set
KL-001-0385-087	available set
KL-001-0385-120	available set
KL-001-0385-195	available set
KL-001-0385-273
KL-001-0387-196	available set
KL-001-0387-832	available set
KL-001-0387-910
KL-001-0405-567
KL-001-0406-063
KL-001-0406-205
KL-001-0406-278
KL-001-0406-345
KL-001-0406-351
KL-001-0406-352
KL-001-0406-449	used in the experiment
KL-001-0406-450
KL-001-0406-476	used in the experiment
KL-001-0406-525
KL-001-0406-529
KL-001-0415-423
KL-001-0415-491
KL-001-0416-936	available set
KL-001-0417-415
KL-001-0418-961
KL-001-0419-340
KL-001-0419-613
KL-001-0419-904
KL-001-0420-302	available set
KL-001-0420-303
KL-001-0420-547
KL-001-0420-563
KL-001-0420-589
KL-001-0420-646
KL-001-0420-647	available set
KL-001-0420-662
KL-001-0420-716
KL-001-0420-779
KL-001-0420-789
KL-001-0420-790
KL-001-0421-028
KL-001-0421-030
KL-001-0421-143	available set
KL-001-0421-190
KL-001-0421-251
KL-001-0421-261	available set
KL-001-0421-270	available set
KL-001-0421-458
KL-001-0421-525
KL-001-0421-551
KL-001-0421-589
KL-001-0421-597
KL-001-0421-619	available set
KL-001-0421-623
KL-001-0421-656
KL-001-0421-657	available set
KL-001-0421-658	available set
KL-001-0421-672
KL-001-0421-678
KL-001-0421-741
KL-001-0422-227
KL-001-0423-188
KL-001-0423-189
KL-001-0423-599	available set
KL-001-0423-669	available set
KL-001-0423-670	available set
KL-001-0424-149	available set
KL-001-0424-151	available set
KL-001-0424-232
KL-001-0424-632	available set
KL-001-0424-714
KL-001-0424-715
KL-001-0427-998
KL-001-0427-999	available set
KL-001-0431-296
KL-001-0432-807	available set
KL-001-0432-809	available set
KL-001-0433-289
KL-001-0433-290
KL-001-0434-733
KL-001-0435-142	available set
KL-001-0435-213	available set
KL-001-0435-297	available set
KL-001-0435-315
KL-001-0436-174
KL-001-0436-175
KL-001-0436-176
KL-001-0436-258
KL-001-0436-403	available set
KL-001-0436-428
KL-001-0436-530
KL-001-0436-544
KL-001-0436-581	available set
KL-001-0436-654
KL-001-0436-911
KL-001-0437-013
KL-001-0437-016
KL-001-0437-020
KL-001-0437-050
KL-001-0437-135
KL-001-0437-146
KL-001-0437-328
KL-001-0437-342
KL-001-0437-392
KL-001-0437-462
KL-001-0437-481
KL-001-0437-482
KL-001-0437-497
KL-001-0437-499
KL-001-0437-510	available set
KL-001-0437-529
KL-001-0437-550
KL-001-0437-616	available set
KL-001-0437-626
KL-001-0438-579
KL-001-0438-581
KL-001-0438-991
KL-001-0439-060
KL-001-0439-061
KL-001-0439-062	available set
KL-001-0440-107
KL-001-0440-433
KL-001-0440-505	available set
KL-001-0445-796
KL-001-0448-200
KL-001-0448-611
KL-001-0454-382	used in the experiment
KL-001-0454-452	available set
KL-001-0454-453	available set
KL-001-0454-863	used in the experiment
KL-001-0455-344	used in the experiment
KL-001-0456-376
KL-001-0461-941
KL-001-0462-078	available set
KL-001-0462-149
KL-001-0467-439	available set
KL-001-0490-702
KL-001-0491-185
KL-001-0491-488
KL-001-0491-972
KL-001-0492-621
KL-001-0492-697
KL-001-0492-928
KL-001-0493-888	used in the experiment
KL-001-0497-364
KL-001-0497-656
KL-001-0497-658
KL-001-0497-659	available set
KL-001-0497-824
KL-001-0497-827
KL-001-0497-842
KL-001-0497-851	used in the experiment
KL-001-0497-866
KL-001-0497-911	available set
KL-001-0497-916
KL-001-0497-954	available set
KL-001-0497-961
KL-001-0497-995
KL-001-0497-996
KL-001-0498-087
KL-001-0498-088
KL-001-0498-089
KL-001-0498-099
KL-001-0498-124
KL-001-0498-139
KL-001-0498-149
KL-001-0498-175	available set
KL-001-0498-224
KL-001-0498-225
KL-001-0498-234	used in the experiment
KL-001-0498-301	used in the experiment
KL-001-0498-302
KL-001-0498-306
KL-001-0498-307
KL-001-0498-308
KL-001-0499-769
KL-001-0500-020
KL-001-0500-149
KL-001-0502-001
KL-001-0502-483	available set
KL-001-0502-484
KL-001-0503-995
KL-001-0506-060	available set
KL-001-0507-261
KL-001-0507-984
KL-001-0508-241
KL-001-0508-407
KL-001-0508-409
KL-001-0510-905
KL-001-0511-083
KL-001-0512-256	available set
KL-001-0512-793	available set
KL-001-0513-136	available set
KL-001-0513-274	available set
KL-001-0514-096
KL-001-0514-509	available set
KL-001-0516-640
KL-001-0516-642
KL-001-0517-546
KL-001-0518-821
KL-001-0518-908	available set
KL-001-0521-877	used in the experiment
KL-001-0522-267
KL-001-0522-269
KL-001-0522-356	available set
KL-001-0522-357
KL-001-0522-638
KL-001-0522-854
KL-001-0522-872	used in the experiment
KL-001-0522-922	available set
KL-001-0522-926
KL-001-0522-931	available set
KL-001-0522-939	available set
KL-001-0522-940
KL-001-0522-949	used in the experiment
KL-001-0522-960	used in the experiment
KL-001-0522-963	available set
KL-001-0522-966	used in the experiment
KL-001-0522-970	available set
KL-001-0522-981	used in the experiment
KL-001-0523-002
KL-001-0523-014	used in the experiment
KL-001-0523-016	used in the experiment
KL-001-0523-042	used in the experiment
KL-001-0523-077	used in the experiment
KL-001-0523-078
KL-001-0523-081	used in the experiment
KL-001-0523-095	used in the experiment
KL-001-0523-099	used in the experiment
KL-001-0523-100
KL-001-0523-101
KL-001-0523-112
KL-001-0523-116	used in the experiment
KL-001-0523-133
KL-001-0523-134
KL-001-0523-147	available set
KL-001-0523-161
KL-001-0523-168	used in the experiment
KL-001-0523-205
KL-001-0523-231
KL-001-0523-232
KL-001-0523-317
KL-001-0523-318
KL-001-0523-319
KL-001-0523-320
KL-001-0523-614
KL-001-0523-693
KL-001-0530-848
KL-001-0531-285
KL-001-0531-497
KL-001-0539-954
KL-001-0540-252
KL-001-0540-509
KL-001-0540-526
KL-001-0540-585
KL-001-0540-716
KL-001-0540-763	available set
KL-001-0540-767
KL-001-0540-873
KL-001-0540-990
KL-001-0541-251
KL-001-0541-272
KL-001-0541-389
KL-001-0541-392
KL-001-0541-687
KL-001-0541-906
KL-001-0542-702
KL-001-0543-520	used in the experiment
KL-001-0543-521	used in the experiment
KL-001-0543-540	used in the experiment
KL-001-0544-001	used in the experiment
KL-001-0545-445
KL-001-0546-196
KL-001-0546-331
KL-001-0546-887
KL-001-0547-369
KL-001-0547-972
KL-001-0548-014
KL-001-0548-330
KL-001-0549-292
KL-001-0549-293
KL-001-0549-374	available set
KL-001-0549-772	used in the experiment
KL-001-0549-943
KL-001-0550-254
KL-001-0550-351	available set
KL-001-0550-386
KL-001-0550-389	available set
KL-001-0550-410
KL-001-0550-529
KL-001-0550-536
KL-001-0550-567
KL-001-0550-591
KL-001-0550-647
KL-001-0550-736
KL-001-0550-984
KL-001-0551-031
KL-001-0551-034
KL-001-0551-039
KL-001-0551-050
KL-001-0551-063	used in the experiment
KL-001-0551-064
KL-001-0551-218
KL-001-0551-601	used in the experiment
KL-001-0551-603	used in the experiment
KL-001-0551-615	used in the experiment
KL-001-0551-692	used in the experiment
KL-001-0551-695	used in the experiment
KL-001-0551-696	used in the experiment
KL-001-0551-697	used in the experiment
KL-001-0551-699	used in the experiment
KL-001-0551-791	used in the experiment
KL-001-0551-830	used in the experiment
KL-001-0551-974	used in the experiment
KL-001-0552-094	available set
KL-001-0552-177	used in the experiment
KL-001-0556-906
KL-001-0556-907
KL-001-0557-865
KL-001-0557-868
KL-001-0558-524	available set
KL-001-0558-836	available set
KL-001-0559-170
KL-001-0559-564
KL-001-0559-673
KL-001-0559-703
KL-001-0560-375
KL-001-0561-714
KL-001-0563-090	used in the experiment
KL-001-0564-742
KL-001-0564-954
KL-001-0564-956
KL-001-0565-222
KL-001-0565-257
KL-001-0565-259
KL-001-0565-435
KL-001-0565-437
KL-001-0565-494
KL-001-0565-646
KL-001-0565-740
KL-001-0566-532
KL-001-0566-628
KL-001-0566-699
KL-001-0566-702
KL-001-0566-938
KL-001-0567-013
KL-001-0567-180
KL-001-0567-183
KL-001-0567-661
KL-001-0567-663
KL-001-0567-966
KL-001-0568-052
KL-001-0568-140	available set
KL-001-0568-142
KL-001-0568-534
KL-001-0568-623
KL-001-0568-624
KL-001-0569-139
KL-001-0569-218
KL-001-0569-399
KL-001-0569-496
KL-001-0569-514	used in the experiment
KL-001-0569-673
KL-001-0569-758
KL-001-0569-866
KL-001-0569-867
KL-001-0569-880
KL-001-0569-969
KL-001-0570-009
KL-001-0570-052
KL-001-0570-053
KL-001-0570-054
KL-001-0570-082
KL-001-0570-253
KL-001-0570-371
KL-001-0570-406
KL-001-0570-550
KL-001-0571-026	available set
KL-001-0571-509
KL-001-0571-814
KL-001-0572-072
KL-001-0572-209
KL-001-0572-210
KL-001-0572-213
KL-001-0572-214
KL-001-0572-292
KL-001-0572-303
KL-001-0572-382
KL-001-0572-662
KL-001-0572-680
KL-001-0572-694
KL-001-0572-767
KL-001-0572-779	available set
KL-001-0572-862
KL-001-0572-979
KL-001-0573-138
KL-001-0573-143
KL-001-0573-161
KL-001-0573-172
KL-001-0573-174
KL-001-0573-267
KL-001-0574-105	used in the experiment
KL-001-0576-019
KL-001-0576-499
KL-001-0577-520
KL-001-0579-444
KL-001-0580-808
KL-001-0584-498
KL-001-0584-719
KL-001-0584-801
KL-001-0584-802
KL-001-0584-886
KL-001-0588-659
KL-001-0591-640
KL-001-0591-714
KL-001-0591-883
KL-001-0591-946	used in the experiment
KL-001-0592-101
KL-001-0594-353
KL-001-0594-425
KL-001-0595-526
KL-001-0595-738
KL-001-0595-867	available set
KL-001-0596-277
KL-001-0596-279
KL-001-0596-430
KL-001-0596-431
KL-001-0597-485	used in the experiment
KL-001-0597-674
KL-001-0597-788
KL-001-0597-966	used in the experiment
KL-001-0598-447	used in the experiment
KL-001-0598-836
KL-001-0603-013	available set
KL-001-0604-633	available set
KL-001-0604-692	used in the experiment
KL-001-0604-858	available set
KL-001-0604-865	available set
KL-001-0604-869	available set
KL-001-0604-980
KL-001-0605-944
KL-001-0605-975
KL-001-0606-859	available set
KL-001-0606-931	available set
KL-001-0607-976	available set
KL-001-0608-031	available set
KL-001-0608-032	available set
KL-001-0608-244	available set
KL-001-0608-302	available set
KL-001-0608-456	used in the experiment
KL-001-0610-707
KL-001-0610-708
KL-001-0610-778
KL-001-0612-150	available set
KL-001-0612-151	available set
KL-001-0612-632
KL-001-0612-633	used in the experiment
KL-001-0612-784
KL-001-0613-112	used in the experiment
KL-001-0613-595	available set
KL-001-0614-074	used in the experiment
KL-001-0614-226
KL-001-0614-555	used in the experiment
KL-001-0614-626
KL-001-0615-588
KL-001-0617-923	available set
KL-001-0620-500
KL-001-0620-562	available set
KL-001-0620-598	available set
KL-001-0620-729
KL-001-0620-739
KL-001-0620-753
KL-001-0620-853
KL-001-0622-803
KL-001-0624-176	available set
KL-001-0627-611
KL-001-0629-944	available set
KL-001-0634-758	available set
KL-001-0635-168	available set
KL-001-0635-173	available set
KL-001-0635-192
KL-001-0635-236	available set
KL-001-0635-237	available set
KL-001-0635-642	available set
KL-001-0635-873	used in the experiment
KL-001-0636-204	available set
KL-001-0661-290	available set
KL-001-0661-364	available set
KL-001-0661-365	available set
KL-001-0661-366
KL-001-0661-846	available set
KL-001-0661-848	available set
KL-001-0663-770	available set
KL-001-0667-407
KL-001-0667-408
KL-001-0667-409	available set
KL-001-0667-414
KL-001-0667-439
KL-001-0667-711
KL-001-0667-712
KL-001-0668-582
KL-001-0668-674
KL-001-0669-461
KL-001-0669-543
KL-001-0669-635
KL-001-0669-636
KL-001-0669-705
KL-001-0669-712
KL-001-0669-791
KL-001-0669-805
KL-001-0669-869
KL-001-0669-939
KL-001-0671-248
KL-001-0671-262
KL-001-0671-315	available set
KL-001-0671-384	available set
KL-001-0671-871	available set
KL-001-0672-345
KL-001-0672-428
KL-001-0672-429
KL-001-0687-257	available set
KL-001-0692-545	available set
KL-001-0692-546	available set
KL-001-0692-632
KL-001-0706-118
KL-001-0706-428
KL-001-0709-948
KL-001-0712-351
KL-001-0712-352
KL-001-0712-409
KL-001-0712-833
KL-001-0712-834
KL-001-0715-718
KL-001-0715-720	available set
KL-001-0718-635
KL-001-0718-695
KL-001-0718-793
KL-001-0718-881
KL-001-0718-895
KL-001-0718-944
KL-001-0719-348
KL-001-0719-649	available set
KL-001-0720-819
KL-001-0722-078
KL-001-0722-336
KL-001-0722-337
KL-001-0722-387
KL-001-0722-404
KL-001-0722-440
KL-001-0722-465
KL-001-0722-501
KL-001-0722-509
KL-001-0722-595
KL-001-0722-596
KL-001-0722-597
KL-001-0722-610	available set
KL-001-0722-911	available set
KL-001-0722-954
KL-001-0724-719
KL-001-0726-204	available set
KL-001-0726-628
KL-001-0726-854	available set
KL-001-0727-086	available set
KL-001-0727-117	available set
KL-001-0727-374
KL-001-0727-495
KL-001-0727-504
KL-001-0728-578
KL-001-0728-708
KL-001-0728-968
KL-001-0729-980
KL-001-0731-219
KL-001-0731-349
KL-001-0733-296
KL-001-0735-221
KL-001-0735-338
KL-001-0736-248
KL-001-0737-356	available set
KL-001-0737-418
KL-001-0738-369
KL-001-0738-458
KL-001-0738-888
KL-001-0738-916	available set
KL-001-0738-991	available set
KL-001-0740-049	available set
KL-001-0740-080
KL-001-0740-086
KL-001-0747-298
KL-001-0754-708
KL-001-0755-098
KL-001-0755-358
KL-001-0755-488
KL-001-0755-717
KL-001-0755-748
KL-001-0756-266
KL-001-0756-382
KL-001-0756-397	available set
KL-001-0759-743
KL-001-0759-776
KL-001-0762-768
KL-001-0763-808	used in the experiment
KL-001-0763-991	available set
KL-001-0764-117
KL-001-0764-128	available set
KL-001-0764-221	available set
KL-001-0764-314
KL-001-0764-326
KL-001-0764-327
KL-001-0764-328
KL-001-0764-389	available set
KL-001-0764-395
KL-001-0764-416	available set
KL-001-0764-450
KL-001-0764-457
KL-001-0764-470	available set
KL-001-0764-481
KL-001-0765-238
KL-001-0765-526
KL-001-0765-758
KL-001-0765-888
KL-001-0765-975
KL-001-0766-018
KL-001-0767-071
KL-001-0768-126
KL-001-0768-228
KL-001-0778-409
KL-001-0778-436
KL-001-0778-464
KL-001-0778-498
KL-001-0778-526
KL-001-0778-542
KL-001-0778-552
KL-001-0778-565
KL-001-0778-586
KL-001-0778-600
KL-001-0778-609	available set
KL-001-0778-628
KL-001-0778-644
KL-001-0778-647
KL-001-0779-278
KL-001-0779-340	available set
KL-001-0779-408
KL-001-0780-925	available set
KL-001-0781-919
KL-001-0782-176
KL-001-0800-772
KL-001-0800-896
KL-001-0801-781
KL-001-0804-926
KL-001-0804-984
KL-001-0805-018
KL-001-0806-120	used in the experiment
KL-001-0808-429	used in the experiment
KL-001-0808-460	used in the experiment
KL-001-0808-562	available set
KL-001-0808-596	used in the experiment
KL-001-0808-958	used in the experiment
KL-001-0808-959
KL-001-0809-729
KL-001-0819-226
KL-001-0819-762
KL-001-0819-785
KL-001-0819-803
KL-001-0819-804
KL-001-0819-823	available set
KL-001-0819-836	available set
KL-001-0819-861	available set
KL-001-0819-900
KL-001-0819-932
KL-001-0819-937
KL-001-0820-029
KL-001-0820-097
KL-001-0820-519	available set
KL-001-0820-556	available set
KL-001-0820-649
KL-001-0820-658
KL-001-0820-686
KL-001-0820-705
KL-001-0820-767	available set
KL-001-0820-778
KL-001-0820-786
KL-001-0820-810
KL-001-0820-835
KL-001-0823-389
KL-001-0823-478
KL-001-0823-608
KL-001-0823-627	available set
KL-001-0823-998	used in the experiment
KL-001-0824-692
KL-001-0824-778
KL-001-0833-798
KL-001-0834-004
KL-001-0834-091
KL-001-0834-249
KL-001-0834-268
KL-001-0834-342	available set
KL-001-0834-403
KL-001-0835-154
KL-001-0835-350
KL-001-0835-636
KL-001-0835-637
KL-001-0837-018
KL-001-0837-075	used in the experiment
KL-001-0837-101
KL-001-0837-298	available set
KL-001-0837-303	used in the experiment
KL-001-0837-373	available set
KL-001-0837-397
KL-001-0838-368
KL-001-0838-387
KL-001-0838-412
KL-001-0838-429
KL-001-0838-437
KL-001-0838-545
KL-001-0838-560
KL-001-0838-617
KL-001-0838-619
KL-001-0838-693
KL-001-0839-659
KL-001-0839-767
KL-001-0839-784
KL-001-0839-817	available set
KL-001-0839-957
KL-001-0840-004
KL-001-0841-875	available set
KL-001-0844-114	available set
KL-001-0844-797	available set
KL-001-0846-178	available set
KL-001-0846-232
KL-001-0846-311	available set
KL-001-0846-314	available set
KL-001-0846-355	available set
KL-001-0846-383	available set
KL-001-0846-392	available set
KL-001-0846-616	available set
KL-001-0846-617	available set
KL-001-0846-621	available set
KL-001-0846-625	available set
KL-001-0846-626	available set
KL-001-0846-753
KL-001-0846-789	available set
KL-001-0846-939
KL-001-0847-247	available set
KL-001-0847-366
KL-001-0847-446
KL-001-0847-488
KL-001-0847-602
KL-001-0847-725	available set
KL-001-0851-654
KL-001-0853-210
KL-001-0853-216
KL-001-0853-259	available set
KL-001-0853-277
KL-001-0853-399	available set
KL-001-0868-625
KL-001-0868-748
KL-001-0868-774
KL-001-0868-814
KL-001-0868-898	available set
KL-001-0868-899
KL-001-0870-121
KL-001-0870-766
KL-001-0870-993
KL-001-0871-364
KL-001-0871-458
KL-001-0871-486
KL-001-0871-513
KL-001-0871-554	available set
KL-001-0871-770	used in the experiment
KL-001-0873-692
KL-001-0873-722
KL-001-0873-852
KL-001-0873-920
KL-001-0874-687	available set
KL-001-0874-763
KL-001-0875-283	used in the experiment
KL-001-0875-311
KL-001-0875-413
KL-001-0875-645
KL-001-0875-673
KL-001-0875-686
KL-001-0875-803
KL-001-0875-816
KL-001-0876-032
KL-001-0876-193
KL-001-0876-433
KL-001-0876-450
KL-001-0876-578
KL-001-0876-582
KL-001-0876-583
KL-001-0876-602
KL-001-0876-621
KL-001-0876-698
KL-001-0876-705
KL-001-0876-712
KL-001-0876-736	available set
KL-001-0877-004
KL-001-0877-060
KL-001-0877-205
KL-001-0877-206
KL-001-0877-252
KL-001-0877-320
KL-001-0877-394
KL-001-0877-417
KL-001-0877-506
KL-001-0880-527
KL-001-0880-613
KL-001-0881-551
KL-001-0882-659
KL-001-0882-693
KL-001-0882-712
KL-001-0882-734
KL-001-0882-867
KL-001-0882-891
KL-001-0882-899
KL-001-0882-910	used in the experiment
KL-001-0882-952
KL-001-0882-953
KL-001-0882-966
KL-001-0882-997
KL-001-0883-014	available set
KL-001-0883-032	used in the experiment
KL-001-0883-040
KL-001-0885-204
KL-001-0885-597
KL-001-0889-754
KL-001-0890-030
KL-001-0890-162
KL-001-0890-327
KL-001-0890-328
KL-001-0890-329
KL-001-0890-352
KL-001-0890-365
KL-001-0890-526
KL-001-0890-748
KL-001-0890-750
KL-001-0890-771	available set
KL-001-0890-772
KL-001-0890-773	available set
KL-001-0890-836
KL-001-0890-938
KL-001-0890-939
KL-001-0890-941
KL-001-0890-977
KL-001-0891-138
KL-001-0891-185
KL-001-0891-219
KL-001-0891-273
KL-001-0891-315
KL-001-0891-317
KL-001-0891-380
KL-001-0891-549
KL-001-0891-584
KL-001-0891-585
KL-001-0891-595
KL-001-0891-596
KL-001-0892-161
KL-001-0892-162
KL-001-0895-058
KL-001-0895-147
KL-001-0895-277
KL-001-0895-345
KL-001-0895-367
KL-001-0895-373
KL-001-0895-379
KL-001-0895-469
KL-001-0895-475
KL-001-0895-599	available set
KL-001-0895-624
KL-001-0895-653
KL-001-0895-667
KL-001-0899-437
KL-001-0899-475
KL-001-0899-635	available set
KL-001-0899-683
KL-001-0899-728
KL-001-0899-799
KL-001-0899-800
KL-001-0899-839	available set
KL-001-0899-858
KL-001-0899-880	available set
KL-001-0899-903
KL-001-0899-957
KL-001-0899-971
KL-001-0906-501
KL-001-0909-231
KL-001-0914-777
KL-001-0914-864	available set
KL-001-0914-947
KL-001-0915-037	used in the experiment
KL-001-0916-105
KL-001-0916-118
KL-001-0916-495
KL-001-0916-498
KL-001-0916-506
KL-001-0916-529
KL-001-0919-755
KL-001-0921-708
KL-001-0924-177
KL-001-0925-868
KL-001-0925-957
KL-001-0926-125
KL-001-0926-261
KL-001-0926-313
KL-001-0926-645
KL-001-0926-709
KL-001-0926-775
KL-001-0937-175
KL-001-0937-527
KL-001-0940-328
KL-001-0940-390
KL-001-0940-452
KL-001-0940-700
KL-001-0940-762
KL-001-0941-010
KL-001-0941-072
KL-001-0941-692
KL-001-0941-754
KL-001-0941-940
KL-001-0942-708
KL-001-0942-720
KL-001-0942-794
KL-001-0942-800
KL-001-0942-806	available set
KL-001-0942-878
KL-001-0942-884
KL-001-0942-998
KL-001-0943-004
KL-001-0943-548	available set
KL-001-0944-912
KL-001-0946-170
KL-001-0946-232
KL-001-0946-480
KL-001-0948-340
KL-001-0948-402
KL-001-0948-464
KL-001-0948-526
KL-001-0949-084
KL-001-0949-146	available set
KL-001-0949-766
KL-001-0951-006
KL-001-0951-316
KL-001-0951-378	available set
KL-001-0953-026
KL-001-0953-032
KL-001-0953-038
KL-001-0953-056
KL-001-0953-142
KL-001-0953-148
KL-001-0953-154
KL-001-0953-160
KL-001-0953-406
KL-001-0953-424
KL-001-0953-430
KL-001-0953-600
KL-001-0953-654
KL-001-0953-702
KL-001-0953-732
KL-001-0953-786
KL-001-0953-816
KL-001-0953-938
KL-001-0954-000
KL-001-0954-874
KL-001-0955-494
KL-001-0956-322
KL-001-0956-460	available set
KL-001-0956-544
KL-001-0956-550
KL-001-0956-736	available set
KL-001-0956-820
KL-001-0957-024
KL-001-0957-122
KL-001-0958-050
KL-001-0958-062
KL-001-0958-074
KL-001-0958-086
KL-001-0958-188
KL-001-0958-278
KL-001-0958-672
KL-001-0958-980
KL-001-0959-010
KL-001-0959-076
KL-001-0959-088
KL-001-0959-532
KL-001-0959-718
KL-001-0960-338
KL-001-0960-400
KL-001-0960-710	available set
KL-001-0962-384
KL-001-0962-446	available set
KL-001-0962-570
KL-001-0963-500
KL-001-0964-120
KL-001-0965-422
KL-001-0965-484
KL-001-0965-794
KL-001-0966-228
KL-001-0966-476
KL-001-0966-600
KL-001-0967-282
KL-001-0967-654
KL-001-0968-026
KL-001-0968-088
KL-001-0968-150
KL-001-0969-390
KL-001-0969-514
KL-001-0969-638
KL-001-0970-568
KL-001-0970-630	available set
KL-001-0970-692
KL-001-0980-984
KL-001-0981-046
KL-001-0982-472
KL-001-0984-208	used in the experiment
KL-001-0984-332
KL-001-0987-494
KL-001-0988-356
KL-001-0988-926
KL-001-0989-154	available set
KL-001-0989-166
KL-001-0989-172
KL-001-0989-226
KL-001-0989-244
KL-001-0989-412
KL-001-0989-574
KL-001-0989-622
KL-001-0989-652
KL-001-0989-658
KL-001-0989-736	available set
KL-001-0990-108
KL-001-0990-120
KL-001-0990-420
KL-001-0990-426
KL-001-0991-050
KL-001-0991-098
KL-001-0991-116
KL-001-0991-122	available set
KL-001-0991-170
KL-001-0991-176
KL-001-0991-632	available set
KL-001-0991-650	available set
KL-001-0991-686	used in the experiment
KL-001-0991-908
KL-001-0991-962
KL-001-0991-968
KL-001-0992-118
KL-001-0992-256
KL-001-0992-280
KL-001-0992-292
KL-001-0992-562
KL-001-0992-628
KL-001-0992-670
KL-001-0992-898	available set
KL-001-0992-928
KL-001-0992-946
KL-001-0993-012	used in the experiment
KL-001-0993-084
KL-001-0993-186
KL-001-0993-264
KL-001-0993-318
KL-001-0993-486
KL-001-0993-504
KL-001-0993-540
KL-001-0993-618
KL-001-0993-686
KL-001-0993-756	available set
KL-001-0993-779
KL-001-0993-781
KL-001-0993-791	used in the experiment
KL-001-0993-886	available set
KL-001-0993-888	available set
KL-001-0993-889	available set
KL-001-0994-031
KL-001-0994-084	available set
KL-001-0994-121
KL-001-0994-251
KL-001-0994-707	available set
KL-001-0995-149
KL-001-0995-328
KL-001-0995-669
KL-001-0995-684
KL-001-0995-763	available set
KL-001-0997-788
KL-001-0997-792
KL-001-0997-793
KL-001-0997-804
KL-001-0997-805
KL-001-0997-826
KL-001-0997-831	available set
KL-001-0997-840
KL-001-0997-841
KL-001-0997-847	available set
KL-001-0997-850	available set
KL-001-0997-858	available set
KL-001-0997-866
KL-001-0997-885	available set
KL-001-0997-889
KL-001-0997-892
KL-001-0997-981	available set
KL-001-0997-990
KL-001-0997-993	available set
KL-001-0997-994
KL-001-0997-997	used in the experiment
KL-001-0997-998
KL-001-0998-000	used in the experiment
KL-001-0998-041
KL-001-0998-042
KL-001-0998-047
KL-001-0998-050
KL-001-0998-053
KL-001-0998-067
KL-001-0998-087
KL-001-0998-102
KL-001-0998-105	available set
KL-001-0998-106
KL-001-0998-110
KL-001-0998-113
KL-001-0998-118
KL-001-0998-119
KL-001-0998-120
KL-001-0998-133
KL-001-0998-135
KL-001-0998-137
KL-001-0998-138
KL-001-0998-139
KL-001-0998-142
KL-001-0998-144
KL-001-0998-145
KL-001-0998-147
KL-001-0998-148
KL-001-0998-149
KL-001-0998-150
KL-001-0998-154
KL-001-0998-172
KL-001-0998-173
KL-001-0998-200
KL-001-0998-203
KL-001-0998-215
KL-001-0998-220
KL-001-0998-240
KL-001-0998-249
KL-001-0998-251
KL-001-0998-254
KL-001-0998-264
KL-001-0998-272
KL-001-0998-274
KL-001-0998-275
KL-001-0998-276
KL-001-0998-278
KL-001-0998-297
KL-001-0998-298
KL-001-0998-299
KL-001-0998-310
KL-001-0998-317
KL-001-0998-319
KL-001-0998-325
KL-001-0998-329
KL-001-0998-330
KL-001-0998-342
KL-001-0998-349
KL-001-0998-353
KL-001-0998-356
KL-001-0998-361
KL-001-0998-368
KL-001-0998-369
KL-001-0998-393
KL-001-0998-395
KL-001-0998-396
KL-001-0998-404
KL-001-0998-409
KL-001-0998-416
KL-001-0998-420
KL-001-0998-421
KL-001-0998-422
KL-001-0998-424
KL-001-0998-432
KL-001-0998-440
KL-001-0998-444
KL-001-0998-451
KL-001-0998-452
KL-001-0998-453
KL-001-0998-454
KL-001-0998-456
KL-001-0998-461
KL-001-0998-462
KL-001-0998-464
KL-001-0998-466
KL-001-0998-469
KL-001-0998-481
KL-001-0998-508
KL-001-0998-509
KL-001-0998-512
KL-001-0998-513
KL-001-0998-518
KL-001-0998-524
KL-001-0998-528
KL-001-0998-530
KL-001-0998-544
KL-001-0998-545
KL-001-0998-548
KL-001-1000-095
KL-001-1000-348
KL-001-1000-460
KL-001-1000-598
KL-001-1000-788
KL-001-1000-914
KL-001-1000-916
KL-001-1001-281
KL-001-1001-509
KL-001-1001-996
KL-001-1002-103
KL-001-1002-104
KL-001-1002-238
KL-001-1002-359
KL-001-1002-557
KL-001-1002-558
KL-001-1002-752
KL-001-1002-811
KL-001-1002-822
KL-001-1002-993
KL-001-1003-378
KL-001-1003-580
KL-001-1003-632
KL-001-1004-044
KL-001-1004-167
KL-001-1004-200
KL-001-1004-201
KL-001-1004-211
KL-001-1004-291
KL-001-1004-401
KL-001-1004-453
KL-001-1004-561
KL-001-1004-635
KL-001-1004-701
KL-001-1004-703
KL-001-1004-754	available set
KL-001-1004-924
KL-001-1005-021
KL-001-1005-158
KL-001-1005-274
KL-001-1005-285
KL-001-1005-525
KL-001-1005-804	available set
KL-001-1005-933
KL-001-1006-036
KL-001-1006-095
KL-001-1006-106
KL-001-1006-277
KL-001-1006-345
KL-001-1006-535
KL-001-1006-661
KL-001-1006-803
KL-001-1006-835
KL-001-1006-867
KL-001-1006-890
KL-001-1006-892
KL-001-1006-893
KL-001-1006-915
KL-001-1006-919
KL-001-1006-923
KL-001-1007-022	available set
KL-001-1007-024
KL-001-1007-029
KL-001-1007-031
KL-001-1007-142
KL-001-1007-236	available set
KL-001-1007-240
KL-001-1007-250
KL-001-1007-251
KL-001-1007-302
KL-001-1007-305	available set
KL-001-1007-328
KL-001-1007-340	available set
KL-001-1007-360
KL-001-1007-373
KL-001-1007-425
KL-001-1007-540	available set
KL-001-1007-546	available set
KL-001-1007-555
KL-001-1007-713
KL-001-1007-736
KL-001-1007-748
KL-001-1007-845
KL-001-1007-852
KL-001-1008-285
KL-001-1008-306	available set
KL-001-1008-396
KL-001-1008-399
KL-001-1008-442
KL-001-1008-505
KL-001-1008-506	available set
KL-001-1008-557
KL-001-1008-558
KL-001-1008-559
KL-001-1008-564
KL-001-1008-569
KL-001-1008-667
KL-001-1008-671
KL-001-1008-672
KL-001-1008-673
KL-001-1008-740
KL-001-1008-781
KL-001-1008-805
KL-001-1008-809
KL-001-1008-811
KL-001-1008-899
KL-001-1009-087
KL-001-1009-106
KL-001-1009-125
KL-001-1009-156
KL-001-1009-327	available set
KL-001-1009-378
KL-001-1009-379
KL-001-1009-380
KL-001-1009-485
KL-001-1009-492
KL-001-1009-597
KL-001-1009-627
KL-001-1009-630
KL-001-1009-642
KL-001-1009-914
KL-001-1009-945
KL-001-1010-107
KL-001-1010-148
KL-001-1010-149
KL-001-1010-201
KL-001-1010-205
KL-001-1010-206
KL-001-1010-306
KL-001-1010-309
KL-001-1010-315
KL-001-1010-418	available set
KL-001-1010-447
KL-001-1010-462
KL-001-1010-540
KL-001-1010-730
KL-001-1010-798
KL-001-1011-272
KL-001-1011-749
KL-001-1011-790	available set
KL-001-1011-818
KL-001-1011-842
KL-001-1011-843	available set
KL-001-1011-844
KL-001-1011-845
KL-001-1011-850
KL-001-1011-853
KL-001-1011-951
KL-001-1011-955
KL-001-1012-069
KL-001-1012-090
KL-001-1012-092
KL-001-1012-254
KL-001-1012-274
KL-001-1012-298
KL-001-1012-345
KL-001-1012-550
KL-001-1012-600
KL-001-1012-611
KL-001-1012-614	available set
KL-001-1012-619
KL-001-1012-641
KL-001-1012-664
KL-001-1012-669
KL-001-1012-670
KL-001-1012-671
KL-001-1012-752
KL-001-1012-771
KL-001-1012-772
KL-001-1012-778
KL-001-1012-883
KL-001-1012-886
KL-001-1012-915
KL-001-1012-918
KL-001-1012-923
KL-001-1012-928	available set
KL-001-1012-974
KL-001-1013-007
KL-001-1013-097
KL-001-1013-134	available set
KL-001-1013-198
KL-001-1013-219
KL-001-1013-244
KL-001-1013-256
KL-001-1013-259
KL-001-1013-345	available set
KL-001-1013-346
KL-001-1013-391
KL-001-1013-404
KL-001-1013-590
KL-001-1013-592
KL-001-1013-734
KL-001-1014-051
KL-001-1014-082
KL-001-1014-225
KL-001-1014-226
KL-001-1014-240
KL-001-1014-242
KL-001-1014-253
KL-001-1014-254
KL-001-1014-261
KL-001-1014-267
KL-001-1014-269
KL-001-1014-278	available set
KL-001-1014-304
KL-001-1014-307
KL-001-1014-310
KL-001-1014-316
KL-001-1014-411
KL-001-1014-539
KL-001-1014-557
KL-001-1014-589
KL-001-1014-713
KL-001-1014-795
KL-001-1014-873
KL-001-1014-874
KL-001-1014-939	available set
KL-001-1014-967
KL-001-1014-970
KL-001-1015-073	available set
KL-001-1015-074	available set
KL-001-1015-090	available set
KL-001-1015-100	available set
KL-001-1015-128
KL-001-1015-232
KL-001-1015-235
KL-001-1015-237
KL-001-1015-240	available set
KL-001-1015-241
KL-001-1015-344
KL-001-1015-353
KL-001-1015-376
KL-001-1015-377
KL-001-1015-380
KL-001-1015-389
KL-001-1015-564
KL-001-1015-597
KL-001-1015-661
KL-001-1015-693
KL-001-1015-705
KL-001-1015-785
KL-001-1015-853
[truncated: 10,594 more rows]
