# Supplementary material for: Identification of novel inhibitors of Keap1/Nrf2 by a promising method combining protein–protein interaction-oriented library and machine learning
Source: Sci Rep. 2021 Apr 1;11:7420. doi: 10.1038/s41598-021-86616-1 (PMC8016952; doi:10.1038/s41598-021-86616-1)
Supplement: Supplementary file 9 — Supplementary Information 9. [file 41598_2021_86616_MOESM9_ESM.csv]

id	class
CHEMBL1540929	active
CHEMBL2030281	active
CHEMBL2402207	active
CHEMBL3134423	active
CHEMBL3185746	active
CHEMBL3187250	active
CHEMBL3235886	active
CHEMBL3235888	active
CHEMBL3235895	active
CHEMBL3235901	active
CHEMBL3235902	active
CHEMBL3237245	active
CHEMBL3421645	active
CHEMBL3422852	active
CHEMBL3423015	active
CHEMBL3423016	active
CHEMBL3423017	active
CHEMBL3600394	active
CHEMBL3600957	active
CHEMBL3601205	active
CHEMBL3601206	active
CHEMBL3601208	active
CHEMBL3601209	active
CHEMBL3601210	active
CHEMBL3601211	active
CHEMBL3601212	active
CHEMBL3601213	active
CHEMBL3601214	active
CHEMBL3601215	active
CHEMBL3601216	active
CHEMBL3601217	active
CHEMBL3601218	active
CHEMBL3601219	active
CHEMBL3601220	active
CHEMBL3601221	active
CHEMBL3601222	active
CHEMBL3617787	active
CHEMBL3617798	active
CHEMBL3617834	active
CHEMBL3617836	active
CHEMBL3617852	active
CHEMBL3621952	active
CHEMBL3632699	active
CHEMBL3632703	active
CHEMBL3632704	active
CHEMBL3632705	active
CHEMBL3632706	active
CHEMBL3632711	active
CHEMBL3632881	active
CHEMBL3632882	active
CHEMBL3632887	active
CHEMBL3819587	active
AW 00166	inactive
AW 00241	inactive
AW 00318	inactive
AW 00394	inactive
AW 00453	inactive
AW 00505	inactive
BTB 02008	inactive
BTB 02080	inactive
BTB 02163	inactive
BTB 02247	inactive
BTB 02325	inactive
BTB 02384	inactive
BTB 02473	inactive
BTB 02552	inactive
BTB 02635	inactive
BTB 02724	inactive
BTB 02797	inactive
BTB 02867	inactive
BTB 02948	inactive
BTB 03026	inactive
CD 04782	inactive
CD 04974	inactive
CD 05104	inactive
CD 05275	inactive
CD 05417	inactive
CD 05551	inactive
CD 05724	inactive
CD 05987	inactive
CD 06194	inactive
CD 06395	inactive
CD 06609	inactive
CD 06813	inactive
CD 06931	inactive
CD 07212	inactive
K 00050	inactive
KM 00020	inactive
KM 00092	inactive
KM 00181	inactive
KM 00290	inactive
KM 00386	inactive
KM 00459	inactive
KM 00554	inactive
KM 00660	inactive
KM 00758	inactive
KM 00886	inactive
KM 00994	inactive
KM 01102	inactive
KM 01194	inactive
PD 00276	inactive
PD 00361	inactive
PD 00417	inactive
SPB 07538	inactive
