# Supplementary material for: Identification of novel inhibitors of Keap1/Nrf2 by a promising method combining protein–protein interaction-oriented library and machine learning
Source: Sci Rep. 2021 Apr 1;11:7420. doi: 10.1038/s41598-021-86616-1 (PMC8016952; doi:10.1038/s41598-021-86616-1)
Supplement: Supplementary file 10 — Supplementary Information 10. [file 41598_2021_86616_MOESM10_ESM.csv]

id	class
10201-0001	active
10201-0003	active
10201-0004	active
10201-0005	active
10201-0006	active
10201-0007	active
10201-0008	active
10201-0009	active
10201-0010	active
10201-0011	active
10201-0012	active
10201-0013	active
CHEMBL103583	active
CHEMBL1431610	active
CHEMBL1460757	active
CHEMBL1540929	active
CHEMBL1607	active
CHEMBL2030281	active
CHEMBL2069630	active
CHEMBL2107333	active
CHEMBL2402205	active
CHEMBL3134423	active
CHEMBL3185746	active
CHEMBL3187250	active
CHEMBL3235886	active
CHEMBL3235888	active
CHEMBL3235895	active
CHEMBL3235901	active
CHEMBL3235902	active
CHEMBL3237245	active
CHEMBL3421645	active
CHEMBL3422852	active
CHEMBL3423015	active
CHEMBL3423016	active
CHEMBL3423017	active
CHEMBL3600394	active
CHEMBL3600957	active
CHEMBL3601205	active
CHEMBL3601206	active
CHEMBL3601208	active
CHEMBL3601209	active
CHEMBL3601210	active
CHEMBL3601211	active
CHEMBL3601212	active
CHEMBL3601213	active
CHEMBL3601214	active
CHEMBL3601215	active
CHEMBL3601216	active
CHEMBL3601217	active
CHEMBL3601218	active
CHEMBL3601219	active
CHEMBL3601220	active
CHEMBL3601221	active
CHEMBL3601222	active
CHEMBL3617787	active
CHEMBL3617789	active
CHEMBL3617791	active
CHEMBL3617792	active
CHEMBL3617794	active
CHEMBL3617795	active
CHEMBL3617798	active
CHEMBL3617799	active
CHEMBL3617800	active
CHEMBL3617801	active
CHEMBL3617802	active
CHEMBL3617803	active
CHEMBL3617804	active
CHEMBL3617805	active
CHEMBL3617807	active
CHEMBL3617808	active
CHEMBL3617809	active
CHEMBL3617810	active
CHEMBL3617811	active
CHEMBL3617820	active
CHEMBL3617821	active
CHEMBL3617823	active
CHEMBL3617834	active
CHEMBL3617836	active
CHEMBL3617838	active
CHEMBL3617839	active
CHEMBL3617844	active
CHEMBL3617845	active
CHEMBL3617846	active
CHEMBL3617850	active
CHEMBL3617852	active
CHEMBL3621952	active
CHEMBL3632699	active
CHEMBL3632703	active
CHEMBL3632704	active
CHEMBL3632705	active
CHEMBL3632706	active
CHEMBL3632881	active
CHEMBL3632882	active
CHEMBL3632887	active
CHEMBL3819587	active
CHEMBL3906697	active
CHEMBL3919787	active
CHEMBL3925906	active
CHEMBL3928944	active
CHEMBL3934789	active
CHEMBL3939457	active
CHEMBL3946369	active
CHEMBL3948237	active
CHEMBL3953535	active
CHEMBL3962296	active
CHEMBL3965182	active
CHEMBL3977467	active
CHEMBL932	active
CHEMBL1331211	inactive
CHEMBL1334970	inactive
CHEMBL1335844	inactive
CHEMBL1392	inactive
CHEMBL1404913	inactive
CHEMBL1481417	inactive
CHEMBL1481999	inactive
CHEMBL1497487	inactive
CHEMBL1564699	inactive
CHEMBL1605166	inactive
CHEMBL1868007	inactive
CHEMBL1888104	inactive
CHEMBL2030270	inactive
CHEMBL2133303	inactive
CHEMBL2381969	inactive
CHEMBL2381970	inactive
CHEMBL256097	inactive
CHEMBL256098	inactive
CHEMBL3183104	inactive
CHEMBL3185602	inactive
CHEMBL3188402	inactive
CHEMBL3235522	inactive
CHEMBL3235523	inactive
CHEMBL3235524	inactive
CHEMBL3235525	inactive
CHEMBL3235526	inactive
CHEMBL3235527	inactive
CHEMBL3235528	inactive
CHEMBL3235529	inactive
CHEMBL3235530	inactive
CHEMBL3235879	inactive
CHEMBL3235880	inactive
CHEMBL3235881	inactive
CHEMBL3235882	inactive
CHEMBL3235883	inactive
CHEMBL3235884	inactive
CHEMBL3235885	inactive
CHEMBL3235887	inactive
CHEMBL3235889	inactive
CHEMBL3235890	inactive
CHEMBL3235891	inactive
CHEMBL3235892	inactive
CHEMBL3235893	inactive
CHEMBL3235894	inactive
CHEMBL3235896	inactive
CHEMBL3235897	inactive
CHEMBL3235898	inactive
CHEMBL3235899	inactive
CHEMBL3235900	inactive
CHEMBL3235903	inactive
CHEMBL3392606	inactive
CHEMBL359744	inactive
CHEMBL3601207	inactive
CHEMBL3617788	inactive
CHEMBL3617790	inactive
CHEMBL3617793	inactive
CHEMBL3617796	inactive
CHEMBL3617797	inactive
CHEMBL3617806	inactive
CHEMBL3617813	inactive
CHEMBL3617817	inactive
CHEMBL3617818	inactive
CHEMBL3617819	inactive
CHEMBL3617824	inactive
CHEMBL3617825	inactive
CHEMBL3617826	inactive
CHEMBL3617827	inactive
CHEMBL3617828	inactive
CHEMBL3617829	inactive
CHEMBL3617830	inactive
CHEMBL3617831	inactive
CHEMBL3617832	inactive
CHEMBL3617833	inactive
CHEMBL3617835	inactive
CHEMBL3617837	inactive
CHEMBL3617840	inactive
CHEMBL3617841	inactive
CHEMBL3617842	inactive
CHEMBL3617843	inactive
CHEMBL3617847	inactive
CHEMBL3617848	inactive
CHEMBL3617849	inactive
CHEMBL3617851	inactive
CHEMBL3632700	inactive
CHEMBL3632701	inactive
CHEMBL3632702	inactive
CHEMBL3632707	inactive
CHEMBL3632708	inactive
CHEMBL3632709	inactive
CHEMBL3632710	inactive
CHEMBL3632712	inactive
CHEMBL3632713	inactive
CHEMBL3632714	inactive
CHEMBL3632880	inactive
CHEMBL3632883	inactive
CHEMBL3632884	inactive
CHEMBL3632885	inactive
CHEMBL3632886	inactive
CHEMBL3632888	inactive
CHEMBL3632889	inactive
CHEMBL3632890	inactive
CHEMBL391877	inactive
CHEMBL401743	inactive
CHEMBL449081	inactive
CHEMBL484276	inactive
CHEMBL55814	inactive
